# Supplementary material for: Molecular and cellular characterization of two patient-derived ductal carcinoma in situ (DCIS) cell lines, ETCC-006 and ETCC-010
Source: BMC Cancer. 2021 Jul 8;21:790. doi: 10.1186/s12885-021-08511-2 (PMC8268371; doi:10.1186/s12885-021-08511-2)
Supplement: Supplementary file 1 — Additional file 1. Differentially expressed genes in ETCC-006 and ETCC-010 cell lines compared to MCF10A cells as determined by RNAseq. Genes that are over- and under-expressed and are unique to ETCC-006 and ETCC-010 cell lines are listed in separate sheets (ETCC-006_up; ETCC-006_down; ETCC-010_up; ETCC-010_down), as well as genes common between the two lines (Common_up and Common_down). Included in the files are the Ensembl gene identifiers, gene name and differential expression criteria, most notably log2(FC) and p-value. Only genes with a p-value < 0.05 are included. [file 12885_2021_8511_MOESM1_ESM.xlsx]

## Sheet: ETCC-006_up
ETCC-006 genes overexpressed compared to MCF10A: p-value < 0.05
Ensembl_gene_ID	Gene_name	Base mean	log2(FC)	StdErr	Wald-Stats	P-value	Padj	FC
ENSG00000166396	SERPINB7	2551.6	2.17364	0.941512	2.30867	0.020962	0.602882	4.51161
ENSG00000188549	C15orf52	2204.89	2.16732	0.941165	2.30281	0.02129	0.602882	4.49188
ENSG00000134986	NREP	1963.53	2.16306	0.941374	2.29777	0.021575	0.602882	4.47862
ENSG00000076706	MCAM	1856.94	2.16167	0.941845	2.29514	0.021725	0.602882	4.47432
ENSG00000164741	DLC1	1862.08	2.1617	0.94191	2.29502	0.021732	0.602882	4.47441
ENSG00000152377	SPOCK1	3799.37	2.154	0.939543	2.2926	0.021871	0.602882	4.4506
ENSG00000214530	STARD10	2013.65	2.15311	0.939606	2.2915	0.021934	0.602882	4.44785
ENSG00000133816	MICAL2	2995.72	2.14632	0.937182	2.29019	0.02201	0.602882	4.42698
ENSG00000139289	PHLDA1	3578.05	2.14699	0.938076	2.28871	0.022096	0.602882	4.42902
ENSG00000150630	VEGFC	1559.28	2.15182	0.942009	2.28429	0.022354	0.602882	4.44389
ENSG00000251493	FOXD1	2098.41	2.14076	0.937684	2.28303	0.022429	0.602882	4.40993
ENSG00000080823	MOK	4770.44	2.14513	0.941052	2.27951	0.022637	0.602882	4.42333
ENSG00000132561	MATN2	1430.12	2.1469	0.941911	2.2793	0.022649	0.602882	4.42876
ENSG00000107984	DKK1	4430.24	2.13858	0.939181	2.27707	0.022782	0.602882	4.40328
ENSG00000078098	FAP	1434.21	2.13824	0.940319	2.27395	0.022969	0.602882	4.40224
ENSG00000131711	MAP1B	1322.19	2.14039	0.941493	2.2734	0.023002	0.602882	4.40881
ENSG00000168785	TSPAN5	1252.45	2.13816	0.941987	2.26984	0.023217	0.602882	4.402
ENSG00000171617	ENC1	1249.82	2.13697	0.942082	2.26835	0.023308	0.602882	4.39836
ENSG00000148516	ZEB1	1247.2	2.13174	0.940784	2.26592	0.023456	0.602882	4.38245
ENSG00000176697	BDNF	1245.82	2.13091	0.940681	2.26529	0.023495	0.602882	4.37995
ENSG00000166073	GPR176	1167.26	2.13318	0.941777	2.26505	0.023509	0.602882	4.38682
ENSG00000105137	SYDE1	1172.05	2.13294	0.942078	2.26409	0.023569	0.602882	4.38612
ENSG00000091986	CCDC85B	5640.36	2.13006	0.941138	2.26328	0.023619	0.602882	4.37735
ENSG00000183741	CCBE1	1294.53	2.12657	0.939709	2.26301	0.023635	0.602882	4.36679
ENSG00000198910	L1CAM	1234.6	2.12679	0.940182	2.26211	0.023691	0.602882	4.36745
ENSG00000117525	F3	5351.83	2.12604	0.939937	2.2619	0.023704	0.602882	4.36518
ENSG00000142875	PRKACB	4748.43	2.11761	0.937339	2.25917	0.023873	0.602882	4.33975
ENSG00000102038	SMARCA1	1119.12	2.1251	0.940938	2.25849	0.023915	0.602882	4.36234
ENSG00000149948	HMGA2	1269.6	2.11717	0.938713	2.2554	0.024108	0.602882	4.33842
ENSG00000099250	NRP1	6352.55	2.12293	0.942076	2.25346	0.02423	0.602882	4.35579
ENSG00000173068	BNC2	1027.64	2.12136	0.942048	2.25186	0.024331	0.602882	4.35103
ENSG00000012171	SEMA3B	940.903	2.1192	0.941858	2.25002	0.024448	0.602882	4.34452
ENSG00000110031	LPXN	1216.83	2.10743	0.937911	2.24694	0.024644	0.602882	4.30922
ENSG00000135318	NT5E	2496.15	2.08494	0.929306	2.24354	0.024862	0.602882	4.24257
ENSG00000177706	FAM20C	6579.92	2.10871	0.940317	2.24255	0.024926	0.602882	4.31305
ENSG00000172379	ARNT2	838.044	2.11174	0.942052	2.24164	0.024985	0.602882	4.32213
ENSG00000140682	TGFB1I1	1469.04	2.09312	0.934297	2.24031	0.025071	0.602882	4.26668
ENSG00000154229	PRKCA	5010.66	2.09379	0.935011	2.23932	0.025135	0.602882	4.26869
ENSG00000111252	SH2B3	1070.47	2.09982	0.938174	2.2382	0.025208	0.602882	4.28657
ENSG00000171067	C11orf24	3077.57	2.07444	0.927608	2.23634	0.02533	0.602882	4.21182
ENSG00000120875	DUSP4	1884.24	2.08056	0.930531	2.23589	0.025359	0.602882	4.22972
ENSG00000118257	NRP2	3035.69	2.07048	0.927034	2.23344	0.02552	0.602882	4.20026
ENSG00000162073	PAQR4	734.728	2.10073	0.941761	2.23064	0.025705	0.602882	4.28926
ENSG00000163577	EIF5A2	782.434	2.09826	0.940788	2.23032	0.025726	0.602882	4.28192
ENSG00000165434	PGM2L1	729.543	2.09926	0.941644	2.22935	0.02579	0.602882	4.28489
ENSG00000127920	GNG11	755.587	2.09759	0.941059	2.22897	0.025816	0.602882	4.27995
ENSG00000149256	ODZ4	1267.23	2.07961	0.934038	2.22647	0.025982	0.602882	4.22693
ENSG00000122870	BICC1	955.384	2.08756	0.937681	2.22631	0.025994	0.602882	4.2503
ENSG00000168010	ATG16L2	693.951	2.09034	0.941129	2.2211	0.026344	0.602882	4.25848
ENSG00000169902	TPST1	670.484	2.08839	0.941308	2.21861	0.026513	0.602882	4.25274
ENSG00000182534	MXRA7	3028.48	2.04279	0.923144	2.21286	0.026907	0.602882	4.12043
ENSG00000196923	PDLIM7	3353.28	2.03868	0.922977	2.2088	0.027188	0.602882	4.10868
ENSG00000134871	COL4A2	2250.38	2.03648	0.923164	2.20598	0.027385	0.602882	4.10244
ENSG00000139278	GLIPR1	1353.62	2.0489	0.929391	2.20456	0.027485	0.602882	4.1379
ENSG00000082781	ITGB5	8871.31	2.07497	0.94148	2.20394	0.027529	0.602882	4.21334
ENSG00000121900	TMEM54	692.739	2.0664	0.938429	2.20198	0.027667	0.602882	4.18841
ENSG00000165801	ARHGEF40	1467.64	2.03969	0.927303	2.1996	0.027835	0.602882	4.11158
ENSG00000099822	HCN2	625.145	2.06338	0.939412	2.19645	0.02806	0.602882	4.17963
ENSG00000115232	ITGA4	653.995	2.06117	0.938563	2.19609	0.028085	0.602882	4.17324
ENSG00000154127	UBASH3B	1004.46	2.04677	0.932215	2.1956	0.02812	0.602882	4.13181
ENSG00000069424	KCNAB2	1405.9	2.03476	0.927074	2.19482	0.028177	0.602882	4.09755
ENSG00000167552	TUBA1A	3195.15	2.01755	0.919633	2.19386	0.028246	0.602882	4.04895
ENSG00000166068	SPRED1	1170.74	2.03569	0.929186	2.19083	0.028464	0.602882	4.10019
ENSG00000174938	SEZ6L2	908.21	2.04021	0.932365	2.18821	0.028654	0.602882	4.11305
ENSG00000186866	POFUT2	1856.79	2.01676	0.921792	2.18787	0.028679	0.602882	4.04675
ENSG00000162520	SYNC	569.596	2.05653	0.939993	2.18782	0.028683	0.602882	4.15986
ENSG00000140859	KIFC3	1623.38	2.01959	0.923442	2.18702	0.028741	0.602882	4.05468
ENSG00000186480	INSIG1	9100.73	2.05269	0.938785	2.18654	0.028776	0.602882	4.1488
ENSG00000187498	COL4A1	986.045	2.03504	0.930888	2.18613	0.028806	0.602882	4.09835
ENSG00000102401	ARMCX3	1007.23	2.03193	0.930272	2.18423	0.028945	0.602882	4.08951
ENSG00000169851	PCDH7	1113.39	2.02748	0.928615	2.18334	0.029011	0.602882	4.07692
ENSG00000168874	ATOH8	1057.22	2.02861	0.929315	2.1829	0.029043	0.602882	4.0801
ENSG00000187210	GCNT1	1566.5	2.0126	0.922812	2.18094	0.029188	0.602882	4.03508
ENSG00000218336	ODZ3	6520.27	2.02608	0.93003	2.17851	0.029368	0.602882	4.07297
ENSG00000084731	KIF3C	721.002	2.02201	0.932634	2.16807	0.030154	0.602882	4.0615
ENSG00000167900	TK1	3845.44	1.98587	0.916476	2.16686	0.030246	0.602882	3.96102
ENSG00000165655	ZNF503	3719.92	1.98426	0.915837	2.1666	0.030265	0.602882	3.95658
ENSG00000188130	MAPK12	685.49	2.02175	0.933274	2.16629	0.030289	0.602882	4.06075
ENSG00000105997	HOXA3	1680.21	1.98864	0.9186	2.16486	0.030399	0.602882	3.96862
ENSG00000079819	EPB41L2	1847.98	1.98529	0.917192	2.16453	0.030424	0.602882	3.95942
ENSG00000122861	PLAU	2316.14	1.97896	0.914394	2.16423	0.030447	0.602882	3.94208
ENSG00000147852	VLDLR	544.245	2.02682	0.937447	2.16206	0.030614	0.602882	4.07504
ENSG00000175455	CCDC71L	815.314	2.0095	0.929549	2.1618	0.030634	0.602882	4.02642
ENSG00000078269	SYNJ2	2203.91	1.96502	0.912545	2.15334	0.031292	0.602882	3.90418
ENSG00000131389	SLC6A6	2038.35	1.95991	0.912397	2.14809	0.031706	0.602882	3.89039
ENSG00000175550	DRAP1	6934.18	1.98776	0.925893	2.14685	0.031805	0.602882	3.9662
ENSG00000065308	TRAM2	4995.88	1.95979	0.91648	2.13839	0.032485	0.602882	3.89006
ENSG00000105011	ASF1B	1196.71	1.96386	0.918811	2.13739	0.032566	0.602882	3.90104
ENSG00000187720	THSD4	977.01	1.96958	0.922032	2.13613	0.032669	0.602882	3.91654
ENSG00000134775	FHOD3	1672.03	1.94937	0.912636	2.13598	0.032681	0.602882	3.86206
ENSG00000166147	FBN1	12098.3	2.00537	0.938918	2.13583	0.032693	0.602882	4.01492
ENSG00000168386	FILIP1L	545.265	1.99243	0.93341	2.13457	0.032796	0.602882	3.97906
ENSG00000178773	CPNE7	763.214	1.97168	0.925275	2.13091	0.033096	0.602882	3.92225
ENSG00000134013	LOXL2	14907.2	2.00615	0.941469	2.13087	0.0331	0.602882	4.01708
ENSG00000129226	CD68	2100.04	1.93426	0.908066	2.13008	0.033165	0.602882	3.82181
ENSG00000166173	LARP6	674.285	1.97509	0.927525	2.12942	0.033219	0.602882	3.93154
ENSG00000166311	SMPD1	1888.9	1.93553	0.909231	2.12875	0.033275	0.602882	3.82518
ENSG00000171914	TLN2	1378.5	1.94333	0.913964	2.12626	0.033481	0.602882	3.84592
ENSG00000054967	RELT	521.848	1.9837	0.933152	2.12581	0.033519	0.602882	3.95506
ENSG00000225663	FAM195B	1446.63	1.93225	0.911593	2.11965	0.034036	0.602882	3.81651
ENSG00000111247	RAD51AP1	750.514	1.95648	0.923356	2.11888	0.034101	0.602882	3.88114
ENSG00000176845	METRNL	775.606	1.95052	0.92207	2.11537	0.034399	0.602882	3.86513
ENSG00000183963	SMTN	1799.76	1.91531	0.906383	2.11313	0.03459	0.602882	3.77194
ENSG00000118922	KLF12	1730.54	1.91397	0.906578	2.1112	0.034755	0.602882	3.76845
ENSG00000117569	PTBP2	1511.64	1.91464	0.908262	2.10802	0.035029	0.602882	3.77019
ENSG00000139880	CDH24	547.187	1.95826	0.929074	2.10775	0.035053	0.602882	3.88592
ENSG00000165895	ARHGAP42	711.343	1.9423	0.922167	2.10623	0.035184	0.602882	3.84317
ENSG00000124225	PMEPA1	2123.66	1.9006	0.902384	2.1062	0.035187	0.602882	3.73368
ENSG00000117385	LEPRE1	3232.26	1.89553	0.900175	2.10573	0.035228	0.602882	3.72058
ENSG00000075218	GTSE1	1830.58	1.90186	0.904005	2.10382	0.035394	0.602882	3.73695
ENSG00000150961	SEC24D	2843.89	1.8918	0.899235	2.10378	0.035397	0.602882	3.71097
ENSG00000198832	SELM	1017.94	1.92279	0.914616	2.10229	0.035528	0.602882	3.79156
ENSG00000100379	KCTD17	407.747	1.96432	0.935088	2.10068	0.035669	0.602882	3.90229
ENSG00000157110	RBPMS	1380.59	1.90541	0.907935	2.09862	0.035851	0.602882	3.74615
ENSG00000143153	ATP1B1	3303.27	1.88362	0.898283	2.09691	0.036002	0.602882	3.68999
ENSG00000167601	AXL	15713.3	1.96862	0.939798	2.09473	0.036195	0.602882	3.91394
ENSG00000146674	IGFBP3	1242.57	1.90286	0.908924	2.09353	0.036302	0.602882	3.73954
ENSG00000090924	PLEKHG2	593.663	1.93483	0.92437	2.09313	0.036338	0.602882	3.82332
ENSG00000137962	ARHGAP29	7196.08	1.91729	0.916522	2.09192	0.036446	0.602882	3.77712
ENSG00000127564	PKMYT1	986.485	1.90996	0.913036	2.09188	0.03645	0.602882	3.75798
ENSG00000123219	CENPK	700.645	1.91992	0.919209	2.08866	0.036738	0.602882	3.78402
ENSG00000177822	MGC45800	475.31	1.94002	0.929506	2.08715	0.036874	0.602882	3.83711
ENSG00000165410	CFL2	3256.9	1.86519	0.894985	2.08405	0.037155	0.602882	3.64317
ENSG00000143067	ZNF697	468.172	1.93379	0.929011	2.08156	0.037383	0.602882	3.82057
ENSG00000114923	SLC4A3	450.366	1.93525	0.929937	2.08106	0.037429	0.602882	3.82444
ENSG00000110318	KIAA1377	554.869	1.92287	0.924115	2.08077	0.037455	0.602882	3.79177
ENSG00000169992	NLGN2	1783.73	1.86794	0.898546	2.07885	0.037631	0.602882	3.65011
ENSG00000132535	DLG4	451.367	1.93175	0.929456	2.07837	0.037675	0.602882	3.81518
ENSG00000108960	MMD	799.932	1.89011	0.909559	2.07805	0.037705	0.602882	3.70664
ENSG00000197632	SERPINB2	3496.16	1.85627	0.894011	2.07633	0.037863	0.602882	3.62069
ENSG00000159147	DONSON	1108.91	1.87916	0.906635	2.07268	0.038202	0.602882	3.67862
ENSG00000269190	FBXO17	421.139	1.92627	0.930056	2.07113	0.038346	0.602882	3.80071
ENSG00000011422	PLAUR	1354.73	1.86779	0.901989	2.07075	0.038383	0.602882	3.64973
ENSG00000080986	NDC80	1715.93	1.84594	0.892381	2.06855	0.038588	0.602882	3.59486
ENSG00000122707	RECK	597.489	1.9017	0.919575	2.06802	0.038638	0.602882	3.73652
ENSG00000148680	HTR7	845.586	1.88329	0.910857	2.06761	0.038677	0.602882	3.68917
ENSG00000165891	E2F7	956.424	1.87545	0.907977	2.06552	0.038874	0.602882	3.66915
ENSG00000102316	MAGED2	9860.57	1.90307	0.921648	2.06486	0.038936	0.602882	3.74009
ENSG00000119927	GPAM	6263.03	1.86835	0.906062	2.06206	0.039202	0.602882	3.65115
ENSG00000123485	HJURP	1649.99	1.83686	0.89403	2.05458	0.039919	0.602882	3.57232
ENSG00000076003	MCM6	2626.37	1.82201	0.887053	2.054	0.039976	0.602882	3.53573
ENSG00000175183	CSRP2	626.685	1.87879	0.915175	2.05293	0.040079	0.602882	3.67767
ENSG00000223745	LOC100131564	529.796	1.88931	0.920408	2.05268	0.040103	0.602882	3.70458
ENSG00000277443	MARCKS	15569.3	1.91755	0.934488	2.05198	0.040171	0.602882	3.77782
ENSG00000171608	PIK3CD	905.733	1.85897	0.90602	2.0518	0.040189	0.602882	3.62749
ENSG00000057657	PRDM1	647.92	1.87498	0.913911	2.0516	0.040208	0.602882	3.66797
ENSG00000168268	NT5DC2	4086.34	1.82765	0.891081	2.05105	0.040262	0.602882	3.5496
ENSG00000023909	GCLM	2469.6	1.8159	0.886243	2.04899	0.040463	0.602882	3.5208
ENSG00000149636	DSN1	1147.84	1.84232	0.899998	2.04703	0.040655	0.602882	3.58587
ENSG00000039560	RAI14	3172.34	1.81199	0.885202	2.04698	0.04066	0.602882	3.51126
ENSG00000175602	CCDC99	2170.84	1.81462	0.887041	2.0457	0.040786	0.602882	3.51767
ENSG00000182158	CREB3L2	4824.6	1.82481	0.893654	2.04196	0.041155	0.602882	3.5426
ENSG00000128805	ARHGAP22	729.631	1.85266	0.908152	2.04003	0.041347	0.602882	3.61165
ENSG00000104738	MCM4	13273.6	1.89187	0.927615	2.0395	0.0414	0.602882	3.71117
ENSG00000131153	GINS2	546.946	1.86522	0.916097	2.03605	0.041745	0.602882	3.64323
ENSG00000174136	RGMB	2297.42	1.7984	0.883432	2.0357	0.041781	0.602882	3.47835
ENSG00000072195	SPEG	4174.44	1.80504	0.8873	2.03431	0.04192	0.602882	3.49439
ENSG00000103044	HAS3	451.058	1.87236	0.921482	2.0319	0.042163	0.602882	3.66132
ENSG00000125841	NRSN2	626.605	1.85045	0.910735	2.03182	0.042172	0.602882	3.60612
ENSG00000117133	RPF1	3653.86	1.79392	0.883062	2.03148	0.042206	0.602882	3.46756
ENSG00000128595	CALU	19772.8	1.90576	0.938334	2.031	0.042255	0.602882	3.74706
ENSG00000117519	CNN3	23658.7	1.90105	0.937126	2.0286	0.042499	0.602882	3.73485
ENSG00000135272	MDFIC	1668.66	1.79928	0.886997	2.0285	0.042509	0.602882	3.48046
ENSG00000161638	ITGA5	9439.86	1.85154	0.912929	2.02813	0.042547	0.602882	3.60884
ENSG00000113739	STC2	11623.3	1.86748	0.920835	2.02803	0.042558	0.602882	3.64894
ENSG00000137831	UACA	3118.32	1.78323	0.879607	2.02731	0.042631	0.602882	3.44196
ENSG00000138411	HECW2	352.841	1.87923	0.927022	2.02717	0.042645	0.602882	3.67878
ENSG00000092470	WDR76	772.399	1.82929	0.903374	2.02496	0.042872	0.602882	3.55363
ENSG00000156381	ANKRD9	472.393	1.85828	0.918443	2.02329	0.043043	0.602882	3.62574
ENSG00000143344	RGL1	658.606	1.83577	0.907335	2.02325	0.043047	0.602882	3.56962
ENSG00000110719	TCIRG1	1846.55	1.78728	0.883545	2.02285	0.043089	0.602882	3.45163
ENSG00000174021	GNG5	5259.49	1.80277	0.891357	2.0225	0.043125	0.602882	3.48888
ENSG00000145431	PDGFC	3045.74	1.77229	0.877414	2.0199	0.043393	0.602882	3.41596
ENSG00000110092	CCND1	20621.4	1.88584	0.933708	2.01973	0.043412	0.602882	3.69567
ENSG00000142892	PIGK	2589.72	1.76875	0.87694	2.01696	0.0437	0.602882	3.40759
ENSG00000091592	NLRP1	332.755	1.86623	0.926158	2.01503	0.043902	0.602882	3.64579
ENSG00000130956	HABP4	331.803	1.86502	0.926036	2.01398	0.044011	0.602882	3.64273
ENSG00000255248	MIR100HG	2116.97	1.76829	0.878463	2.01294	0.044121	0.602882	3.4065
ENSG00000140848	CPNE2	798.739	1.81046	0.899643	2.01242	0.044176	0.602882	3.50753
ENSG00000115738	ID2	1210.83	1.79065	0.890029	2.0119	0.04423	0.602882	3.45971
ENSG00000184371	CSF1	2529.79	1.76176	0.875703	2.01183	0.044238	0.602882	3.39112
ENSG00000171848	RRM2	4885.28	1.78221	0.886085	2.01133	0.04429	0.602882	3.43953
ENSG00000136603	SKIL	1738.11	1.77207	0.881377	2.01057	0.044371	0.602882	3.41543
ENSG00000177707	PVRL3	1128.94	1.78716	0.890451	2.00703	0.044747	0.602882	3.45134
ENSG00000183287	CCDC14	2070.04	1.76023	0.877133	2.0068	0.044771	0.602882	3.38753
ENSG00000213347	MXD3	461.071	1.83648	0.915774	2.00539	0.044921	0.602882	3.57139
ENSG00000162545	CAP2	756.942	1.80259	0.899176	2.00472	0.044994	0.602882	3.48846
ENSG00000108846	ABCC3	1220.27	1.78003	0.887956	2.00464	0.045001	0.602882	3.43434
ENSG00000130816	DNMT1	5009.53	1.7728	0.88485	2.00351	0.045123	0.602882	3.41717
ENSG00000156011	PSD3	3118.17	1.74823	0.872776	2.00306	0.045171	0.602882	3.35945
ENSG00000162062	C16orf59	299.245	1.84721	0.924828	1.99735	0.045787	0.602882	3.59803
ENSG00000020577	SAMD4A	1243.28	1.76711	0.885266	1.99613	0.045919	0.602882	3.40371
ENSG00000185386	MAPK11	607.489	1.80368	0.903861	1.99552	0.045986	0.602882	3.49109
ENSG00000101057	MYBL2	2267.33	1.74096	0.872432	1.99552	0.045986	0.602882	3.34257
ENSG00000162585	C1orf86	820.896	1.78398	0.894581	1.99421	0.046129	0.602882	3.44375
ENSG00000149591	TAGLN	3355.93	1.73465	0.870563	1.99256	0.046309	0.602882	3.32799
ENSG00000171604	CXXC5	834.468	1.78003	0.893619	1.99193	0.046378	0.602882	3.43433
ENSG00000104518	GSDMD	1158.43	1.76447	0.885867	1.9918	0.046393	0.602882	3.39749
ENSG00000103187	COTL1	11087.7	1.81558	0.911749	1.99132	0.046446	0.602882	3.52002
ENSG00000168077	SCARA3	1307.28	1.75554	0.882302	1.98973	0.046621	0.602882	3.37653
ENSG00000163637	PRICKLE2	911.419	1.76656	0.889498	1.98602	0.047032	0.602882	3.40241
ENSG00000162642	C1orf52	1756.88	1.73403	0.873848	1.98437	0.047215	0.602882	3.32657
ENSG00000197183	C20orf112	587.452	1.78859	0.90173	1.98351	0.04731	0.602882	3.45477
ENSG00000175573	C11orf68	2151.86	1.72285	0.868823	1.98297	0.04737	0.602882	3.30088
ENSG00000165868	HSPA12A	546.409	1.7916	0.904489	1.98079	0.047615	0.602882	3.46199
ENSG00000111665	CDCA3	697.159	1.77246	0.895143	1.98008	0.047694	0.602882	3.41636
ENSG00000035862	TIMP2	8795.16	1.78065	0.899383	1.97985	0.04772	0.602882	3.4358
ENSG00000185420	SMYD3	1395.2	1.73621	0.877567	1.97844	0.047879	0.602882	3.33159
ENSG00000152253	SPC25	451.8	1.8016	0.91089	1.97785	0.047946	0.602882	3.48607
ENSG00000151835	SACS	4747.17	1.72927	0.874828	1.9767	0.048076	0.602882	3.3156
ENSG00000075702	WDR62	477.894	1.79572	0.908571	1.97642	0.048107	0.602882	3.47188
ENSG00000163297	ANTXR2	1728.42	1.72058	0.87101	1.97539	0.048224	0.602882	3.2957
ENSG00000187240	DYNC2H1	5860.88	1.7418	0.882232	1.97431	0.048347	0.602882	3.34451
ENSG00000140416	TPM1	16412	1.8252	0.924509	1.97424	0.048355	0.602882	3.54357
ENSG00000166997	CNPY4	326.914	1.81453	0.919274	1.97387	0.048396	0.602882	3.51745
ENSG00000123080	CDKN2C	1331.21	1.72911	0.87652	1.9727	0.048529	0.602882	3.31524
ENSG00000074590	NUAK1	759.587	1.75867	0.891516	1.97267	0.048533	0.602882	3.38385
ENSG00000065328	MCM10	459.136	1.7925	0.908725	1.97255	0.048547	0.602882	3.46415
ENSG00000253276	CCDC80	13899.5	1.80946	0.917484	1.97219	0.048587	0.602882	3.5051
ENSG00000048052	HDAC9	458.661	1.79188	0.908659	1.972	0.048609	0.602882	3.46266
ENSG00000186577	C6orf1	340.913	1.80983	0.917977	1.97154	0.048662	0.602882	3.50602
ENSG00000110237	ARHGEF17	3415.05	1.70315	0.86456	1.96996	0.048843	0.602882	3.25612
ENSG00000128595	CAMK2N1	1010.38	1.73994	0.883342	1.96972	0.04887	0.602882	3.34021
ENSG00000070081	NUCB2	1496.68	1.71811	0.872652	1.96884	0.048972	0.602882	3.29005
ENSG00000137936	BCAR3	5570.47	1.7293	0.878348	1.96881	0.048975	0.602882	3.31567
ENSG00000136193	SCRN1	4536.35	1.71513	0.871264	1.96855	0.049005	0.602882	3.28325
ENSG00000112186	CBX6	1435.31	1.71948	0.873561	1.96836	0.049027	0.602882	3.29318
ENSG00000166402	TUB	397.908	1.79339	0.912271	1.96585	0.049316	0.602882	3.46628
ENSG00000185761	ADAMTSL5	352.106	1.7966	0.91521	1.96304	0.049641	0.602882	3.474
ENSG00000176788	BASP1	6192.84	1.72791	0.880399	1.96264	0.049688	0.602882	3.31247
ENSG00000100297	MCM5	2152.61	1.69403	0.863464	1.9619	0.049775	0.602882	3.23558
ENSG00000228716	DHFR	949.298	1.73008	0.882134	1.96125	0.04985	0.602882	3.31746
ENSG00000108479	GALK1	457.332	1.77902	0.907175	1.96105	0.049873	0.602882	3.43193
ENSG00000122591	FAM126A	4296	1.70058	0.867342	1.96068	0.049916	0.602882	3.25032
ENSG00000242265	PEG10	12529.5	1.78509	0.910638	1.96026	0.049965	0.602882	3.4464

## Sheet: ETCC-006_down
ETCC-006 genes underexpressed compared to MCF10A: p-value < 0.05
Ensembl_gene_ID	Gene_name	Base mean	log2(FC)	StdErr	Wald-Stats	P-value	Padj	FC
ENSG00000142178	SIK1	2411.56	-2.17241	0.941615	-2.30712	0.021048	0.602882	0.221839
ENSG00000168497	SDPR	2499	-2.15966	0.93926	-2.29933	0.021486	0.602882	0.223808
ENSG00000143850	PLEKHA6	2266.28	-2.16076	0.939908	-2.29891	0.02151	0.602882	0.223639
ENSG00000125848	FLRT3	3003.56	-2.15787	0.938722	-2.29873	0.02152	0.602882	0.224087
ENSG00000183943	PRKX	2069.34	-2.16269	0.940822	-2.29872	0.021521	0.602882	0.22334
ENSG00000164070	HSPA4L	2005.21	-2.16262	0.941069	-2.29804	0.021559	0.602882	0.223351
ENSG00000141441	FAM59A	1874.8	-2.15872	0.940956	-2.29418	0.02178	0.602882	0.223954
ENSG00000168672	FAM84B	1763.58	-2.15883	0.941985	-2.29179	0.021918	0.602882	0.223937
ENSG00000140022	STON2	2910.98	-2.14826	0.937411	-2.2917	0.021923	0.602882	0.225584
ENSG00000197375	SLC22A5	1923.72	-2.15359	0.939983	-2.2911	0.021958	0.602882	0.224752
ENSG00000120899	PTK2B	1720.04	-2.15511	0.941115	-2.28995	0.022024	0.602882	0.224516
ENSG00000135378	PRRG4	1470.29	-2.14866	0.941962	-2.28105	0.022546	0.602882	0.225522
ENSG00000003436	TFPI	1576.85	-2.14163	0.9399	-2.27857	0.022693	0.602882	0.226624
ENSG00000163624	CDS1	1509.7	-2.14613	0.942078	-2.27808	0.022722	0.602882	0.225918
ENSG00000076944	STXBP2	1356.83	-2.14312	0.942042	-2.27497	0.022908	0.602882	0.22639
ENSG00000102890	ELMO3	1338.17	-2.1412	0.942087	-2.27282	0.023037	0.602882	0.226691
ENSG00000110042	DTX4	1325.08	-2.14051	0.942088	-2.27209	0.023081	0.602882	0.2268
ENSG00000186716	BCR	1282.49	-2.13582	0.941067	-2.26957	0.023234	0.602882	0.227538
ENSG00000143126	CELSR2	3029.53	-2.11459	0.932998	-2.26645	0.023424	0.602882	0.230911
ENSG00000165804	ZNF219	1275.74	-2.12969	0.94027	-2.26498	0.023514	0.602882	0.228507
ENSG00000173898	SPTBN2	1725.68	-2.12053	0.936406	-2.26454	0.023541	0.602882	0.229963
ENSG00000162512	SDC3	1251.13	-2.1319	0.941997	-2.26317	0.023625	0.602882	0.228157
ENSG00000080546	SESN1	1816.2	-2.11658	0.935513	-2.26248	0.023668	0.602882	0.230593
ENSG00000073350	LLGL2	1203.39	-2.12315	0.939942	-2.25881	0.023895	0.602882	0.229545
ENSG00000143320	CRABP2	1075.4	-2.12492	0.941286	-2.25746	0.023979	0.602882	0.229264
ENSG00000184363	PKP3	2887.82	-2.0984	0.93081	-2.25438	0.024172	0.602882	0.233518
ENSG00000150907	FOXO1	2972.85	-2.09825	0.930804	-2.25424	0.024181	0.602882	0.233541
ENSG00000102554	KLF5	5843.16	-2.11425	0.939481	-2.25044	0.024421	0.602882	0.230965
ENSG00000129595	EPB41L4A	1153.34	-2.11294	0.939068	-2.25004	0.024447	0.602882	0.231176
ENSG00000152229	PSTPIP2	951.912	-2.11683	0.941314	-2.24881	0.024525	0.602882	0.230553
ENSG00000153094	BCL2L11	1411.48	-2.10387	0.936055	-2.24759	0.024602	0.602882	0.232633
ENSG00000196850	PPTC7	4057.83	-2.09495	0.93246	-2.24669	0.02466	0.602882	0.234076
ENSG00000102854	MSLN	1189.99	-2.10505	0.937814	-2.24464	0.024791	0.602882	0.232442
ENSG00000138162	TACC2	3343.34	-2.08522	0.929409	-2.24359	0.024858	0.602882	0.235661
ENSG00000119771	KLHL29	851.462	-2.11311	0.942022	-2.24317	0.024886	0.602882	0.231148
ENSG00000025708	TYMP	849.737	-2.11268	0.941895	-2.24301	0.024896	0.602882	0.231217
ENSG00000117266	CDK18	823.192	-2.11076	0.942026	-2.24067	0.025048	0.602882	0.231524
ENSG00000130940	CASZ1	818.266	-2.10965	0.941827	-2.23995	0.025094	0.602882	0.231704
ENSG00000126822	PLEKHG3	1022.64	-2.10722	0.94139	-2.23841	0.025194	0.602882	0.232094
ENSG00000023445	BIRC3	3323.3	-2.07681	0.928237	-2.23737	0.025262	0.602882	0.237039
ENSG00000152056	AP1S3	805.59	-2.0988	0.940548	-2.23147	0.02565	0.602882	0.233452
ENSG00000115339	GALNT3	994.409	-2.08886	0.937462	-2.22821	0.025867	0.602882	0.235066
ENSG00000148671	C10orf116	1684.1	-2.07033	0.93008	-2.22597	0.026016	0.602882	0.238105
ENSG00000057294	PKP2	914.625	-2.08796	0.938093	-2.22575	0.026031	0.602882	0.235213
ENSG00000021762	OSBPL5	3159.72	-2.06016	0.925707	-2.2255	0.026048	0.602882	0.239789
ENSG00000157557	ETS2	6529.81	-2.08379	0.937214	-2.22339	0.02619	0.602882	0.235894
ENSG00000095203	EPB41L4B	784.329	-2.08784	0.939495	-2.2223	0.026263	0.602882	0.235233
ENSG00000112297	AIM1	6168.77	-2.07981	0.935964	-2.2221	0.026276	0.602882	0.236546
ENSG00000116016	EPAS1	5905.79	-2.06933	0.934102	-2.21532	0.026738	0.602882	0.238269
ENSG00000184205	TSPYL2	1694.39	-2.05556	0.928044	-2.21493	0.026765	0.602882	0.240556
ENSG00000143674	KIAA1804	847.005	-2.07546	0.937326	-2.21423	0.026813	0.602882	0.237261
ENSG00000196743	GM2A	9057.63	-2.0825	0.941948	-2.21084	0.027047	0.602882	0.236105
ENSG00000116741	RGS2	2457.5	-2.03947	0.923061	-2.20946	0.027142	0.602882	0.243253
ENSG00000151690	MFSD6	1686.02	-2.04237	0.926286	-2.2049	0.027461	0.602882	0.242765
ENSG00000148400	NOTCH1	8166.02	-2.07261	0.940749	-2.20315	0.027584	0.602882	0.237729
ENSG00000164251	F2RL1	1241.63	-2.04954	0.930376	-2.20291	0.027601	0.602882	0.241562
ENSG00000197565	COL4A6	1960.95	-2.03208	0.923562	-2.20026	0.027788	0.602882	0.244503
ENSG00000168118	RAB4A	2059.91	-2.02265	0.921811	-2.19421	0.02822	0.602882	0.246106
ENSG00000115008	IL1A	647.037	-2.05726	0.938241	-2.19268	0.028331	0.602882	0.240272
ENSG00000108679	LGALS3BP	3829.48	-2.01991	0.921486	-2.19201	0.028379	0.602882	0.246574
ENSG00000111679	PTPN6	561.524	-2.04911	0.939385	-2.18133	0.029159	0.602882	0.241634
ENSG00000170421	KRT8	5851.25	-2.01576	0.926988	-2.17453	0.029665	0.602882	0.247284
ENSG00000170385	SLC30A1	1463.39	-2.0052	0.922477	-2.17372	0.029726	0.602882	0.2491
ENSG00000133056	PIK3C2B	722.926	-2.02802	0.933321	-2.17291	0.029787	0.602882	0.245192
ENSG00000162599	NFIA	1124.86	-2.01022	0.926154	-2.1705	0.029969	0.602882	0.248236
ENSG00000204634	TBC1D8	2324.38	-1.98606	0.915454	-2.16948	0.030046	0.602882	0.252427
ENSG00000130707	ASS1	11576.2	-2.04028	0.941326	-2.16746	0.0302	0.602882	0.243116
ENSG00000186395	KRT10	12083.9	-2.0383	0.941644	-2.16462	0.030417	0.602882	0.24345
ENSG00000099204	ABLIM1	8280.73	-2.02388	0.937609	-2.15856	0.030885	0.602882	0.245895
ENSG00000197747	S100A10	11511.6	-2.0294	0.940272	-2.15831	0.030903	0.602882	0.244957
ENSG00000137393	RNF144B	1342.58	-1.98581	0.920614	-2.15705	0.031002	0.602882	0.252471
ENSG00000213903	LTB4R	1262.52	-1.98647	0.921436	-2.15584	0.031096	0.602882	0.252356
ENSG00000086544	ITPKC	1913.98	-1.97226	0.914847	-2.15583	0.031097	0.602882	0.254854
ENSG00000182541	LIMK2	4451.02	-1.97478	0.916832	-2.15392	0.031247	0.602882	0.254409
ENSG00000054654	SYNE2	13186.2	-2.02679	0.94199	-2.15161	0.031428	0.602882	0.2454
ENSG00000168209	DDIT4	13080.1	-2.02639	0.941876	-2.15144	0.031441	0.602882	0.245469
ENSG00000143772	ITPKB	499.009	-2.0173	0.937749	-2.15122	0.031459	0.602882	0.24702
ENSG00000170412	GPRC5C	667.24	-2.00124	0.93104	-2.14947	0.031597	0.602882	0.249785
ENSG00000100003	SEC14L2	3569.23	-1.95601	0.910958	-2.1472	0.031777	0.602882	0.257741
ENSG00000147813	NAPRT1	954.062	-1.98476	0.924411	-2.14705	0.031789	0.602882	0.252655
ENSG00000113448	PDE4D	841.776	-1.98809	0.926271	-2.14634	0.031846	0.602882	0.252072
ENSG00000188112	C6orf132	1545.65	-1.96463	0.915839	-2.14517	0.03194	0.602882	0.256205
ENSG00000111912	NCOA7	2842.05	-1.94799	0.90861	-2.14392	0.032039	0.602882	0.259177
ENSG00000133639	BTG1	7980.9	-1.9914	0.928988	-2.14363	0.032063	0.602882	0.251494
ENSG00000162757	C1orf74	773.6	-1.98658	0.927091	-2.14281	0.032129	0.602882	0.252337
ENSG00000100949	RABGGTA	1960.35	-1.95153	0.911422	-2.14119	0.032258	0.602882	0.258542
ENSG00000169242	EFNA1	1497.14	-1.95967	0.915455	-2.14065	0.032302	0.602882	0.257087
ENSG00000148175	STOM	12793.3	-2.0127	0.940405	-2.14025	0.032334	0.602882	0.247808
ENSG00000196954	CASP4	1236.43	-1.9661	0.918728	-2.14003	0.032353	0.602882	0.255944
ENSG00000168389	MFSD2A	1201.53	-1.96355	0.918702	-2.13731	0.032573	0.602882	0.256397
ENSG00000171444	MCC	4388.05	-1.95008	0.912836	-2.13629	0.032656	0.602882	0.258801
ENSG00000157514	TSC22D3	10474	-2.00183	0.937498	-2.13529	0.032738	0.602882	0.249684
ENSG00000053747	LAMA3	6538.06	-1.96706	0.921971	-2.13354	0.032881	0.602882	0.255774
ENSG00000115129	TP53I3	2716.8	-1.93124	0.905968	-2.13169	0.033032	0.602882	0.262203
ENSG00000196220	SRGAP3	1464.47	-1.94656	0.91371	-2.13039	0.033139	0.602882	0.259434
ENSG00000187957	DNER	1040.16	-1.95464	0.919138	-2.1266	0.033453	0.602882	0.257985
ENSG00000155158	TTC39B	614.28	-1.97574	0.929159	-2.12637	0.033472	0.602882	0.25424
ENSG00000137266	SLC22A23	792.821	-1.95935	0.923047	-2.12269	0.033779	0.602882	0.257145
ENSG00000001617	SEMA3F	3775.62	-1.92331	0.906294	-2.12217	0.033823	0.602882	0.263649
ENSG00000184292	TACSTD2	7988.38	-1.96193	0.92509	-2.1208	0.033939	0.602882	0.256685
ENSG00000013588	GPRC5A	1847.73	-1.91813	0.906569	-2.11581	0.034361	0.602882	0.264598
ENSG00000164654	MIOS	3010.57	-1.90325	0.901215	-2.11188	0.034697	0.602882	0.26734
ENSG00000155846	PPARGC1B	851.67	-1.93954	0.919263	-2.10988	0.034868	0.602882	0.2607
ENSG00000175793	SFN	11700.2	-1.96926	0.934106	-2.10818	0.035016	0.602882	0.255384
ENSG00000027697	IFNGR1	4747.2	-1.90609	0.907147	-2.10119	0.035624	0.602882	0.266815
ENSG00000179241	LDLRAD3	1238	-1.91311	0.910586	-2.10096	0.035644	0.602882	0.26552
ENSG00000272398	CD24	12911.6	-1.96195	0.935348	-2.09756	0.035944	0.602882	0.256681
ENSG00000153029	MR1	2321.47	-1.88178	0.898441	-2.0945	0.036216	0.602882	0.271349
ENSG00000166833	NAV2	4879.26	-1.89612	0.906027	-2.09278	0.036369	0.602882	0.268666
ENSG00000124762	CDKN1A	6855.37	-1.9154	0.915249	-2.09276	0.03637	0.602882	0.265098
ENSG00000105514	RAB3D	2014.8	-1.88113	0.899575	-2.09113	0.036516	0.602882	0.271471
ENSG00000151726	ACSL1	15571.6	-1.9616	0.939001	-2.08903	0.036705	0.602882	0.256743
ENSG00000106617	PRKAG2	3356.32	-1.87236	0.896452	-2.08863	0.036741	0.602882	0.273127
ENSG00000151012	SLC7A11	1740.79	-1.87929	0.900746	-2.08637	0.036945	0.602882	0.271818
ENSG00000119986	AVPI1	2135.7	-1.8706	0.897212	-2.0849	0.037078	0.602882	0.27346
ENSG00000160796	NBEAL2	1282.47	-1.8894	0.906313	-2.08472	0.037095	0.602882	0.269918
ENSG00000067141	NEO1	963.493	-1.89835	0.911509	-2.08264	0.037284	0.602882	0.26825
ENSG00000179094	PER1	2147.87	-1.86466	0.896125	-2.0808	0.037452	0.602882	0.274589
ENSG00000171680	PLEKHG5	628.903	-1.91526	0.920453	-2.08078	0.037454	0.602882	0.265123
ENSG00000104689	TNFRSF10A	526.221	-1.92384	0.925319	-2.07911	0.037607	0.602882	0.263552
ENSG00000115267	IFIH1	403.774	-1.93554	0.931882	-2.07702	0.0378	0.602882	0.261424
ENSG00000046604	DSG2	7719.38	-1.89743	0.915053	-2.07358	0.038119	0.602882	0.268421
ENSG00000226742	HSBP1L1	449.361	-1.92408	0.928534	-2.07217	0.038249	0.602882	0.263508
ENSG00000138772	ANXA3	1030.35	-1.87215	0.906457	-2.06535	0.03889	0.602882	0.273165
ENSG00000164050	PLXNB1	4550.36	-1.85395	0.897642	-2.06535	0.03889	0.602882	0.276635
ENSG00000176046	NUPR1	2155.49	-1.82917	0.889783	-2.05574	0.039807	0.602882	0.281427
ENSG00000127585	FBXL16	2826.44	-1.81638	0.885803	-2.05055	0.040311	0.602882	0.283932
ENSG00000105204	DYRK1B	369.151	-1.9051	0.929625	-2.04932	0.040431	0.602882	0.266999
ENSG00000134762	DSC3	13973.1	-1.90735	0.93225	-2.04596	0.04076	0.602882	0.266582
ENSG00000141401	IMPA2	1838.27	-1.81534	0.888863	-2.04231	0.04112	0.602882	0.284138
ENSG00000157600	TMEM164	2077.42	-1.81073	0.88674	-2.04201	0.04115	0.602882	0.285046
ENSG00000181218	HIST3H2A	346.71	-1.89508	0.929301	-2.03925	0.041425	0.602882	0.268859
ENSG00000164938	TP53INP1	1424.51	-1.82116	0.893122	-2.03909	0.041441	0.602882	0.282994
ENSG00000158246	FAM46B	2530.16	-1.80075	0.883245	-2.03879	0.041471	0.602882	0.287025
ENSG00000069702	TGFBR3	1240.11	-1.82342	0.89553	-2.03613	0.041737	0.602882	0.28255
ENSG00000042493	CAPG	3015.14	-1.79364	0.881479	-2.03481	0.04187	0.602882	0.288442
ENSG00000120549	KIAA1217	2562.89	-1.7935	0.881739	-2.03405	0.041946	0.602882	0.28847
ENSG00000135679	MDM2	5102.89	-1.81578	0.893145	-2.03302	0.04205	0.602882	0.28405
ENSG00000065357	DGKA	2711.39	-1.7909	0.88101	-2.03278	0.042075	0.602882	0.288992
ENSG00000090776	EFNB1	1009.6	-1.82802	0.899277	-2.03277	0.042076	0.602882	0.281651
ENSG00000145247	OCIAD2	802.431	-1.83778	0.904168	-2.03256	0.042097	0.602882	0.279752
ENSG00000197442	MAP3K5	1574.24	-1.80619	0.889021	-2.03166	0.042188	0.602882	0.285946
ENSG00000158985	CDC42SE2	3197.89	-1.78411	0.879897	-2.02764	0.042597	0.602882	0.290355
ENSG00000206503	HLA-A	696.121	-1.83631	0.906317	-2.02612	0.042752	0.602882	0.280037
ENSG00000184500	PROS1	475.591	-1.86054	0.918587	-2.02544	0.042822	0.602882	0.275373
ENSG00000123146	CD97	941.521	-1.82015	0.898885	-2.0249	0.042877	0.602882	0.283191
ENSG00000115041	KCNIP3	1077.46	-1.80545	0.894416	-2.01858	0.043531	0.602882	0.286092
ENSG00000143537	ADAM15	9409.87	-1.83783	0.910697	-2.01805	0.043586	0.602882	0.279742
ENSG00000136826	KLF4	494.107	-1.84787	0.915836	-2.01769	0.043623	0.602882	0.277801
ENSG00000129194	SOX15	629.144	-1.8292	0.907223	-2.01626	0.043773	0.602882	0.281421
ENSG00000273033	LOC100129550	495.634	-1.84551	0.915408	-2.01605	0.043795	0.602882	0.278257
ENSG00000122644	ARL4A	646.708	-1.82554	0.906025	-2.01489	0.043916	0.602882	0.282136
ENSG00000035115	SH3YL1	1311.15	-1.7904	0.888768	-2.01447	0.04396	0.602882	0.289093
ENSG00000127328	RAB3IP	672.005	-1.81938	0.904212	-2.01212	0.044207	0.602882	0.283342
ENSG00000134824	FADS2	1353.34	-1.78153	0.886646	-2.00929	0.044507	0.602882	0.290875
ENSG00000104228	TRIM35	2071.09	-1.76365	0.877785	-2.00921	0.044515	0.602882	0.294502
ENSG00000140450	ARRDC4	1573.43	-1.76872	0.882046	-2.00525	0.044936	0.602882	0.293468
ENSG00000169155	ZBTB43	1656.62	-1.76521	0.880675	-2.00438	0.045029	0.602882	0.294184
ENSG00000160685	ZBTB7B	3530.89	-1.74862	0.873882	-2.00098	0.045395	0.602882	0.297587
ENSG00000178695	KCTD12	927.318	-1.78626	0.89314	-1.99998	0.045503	0.602882	0.289922
ENSG00000120915	EPHX2	352.47	-1.84462	0.922354	-1.99991	0.04551	0.602882	0.278428
ENSG00000143162	CREG1	19050.6	-1.86318	0.93312	-1.99672	0.045856	0.602882	0.27487
ENSG00000162836	ACP6	317.668	-1.84223	0.923476	-1.99489	0.046055	0.602882	0.27889
ENSG00000080854	IGSF9B	351.37	-1.8378	0.921455	-1.99446	0.046102	0.602882	0.279747
ENSG00000072210	ALDH3A2	6558.72	-1.77753	0.891325	-1.99426	0.046124	0.602882	0.291682
ENSG00000109133	TMEM33	4473.54	-1.74162	0.876517	-1.98698	0.046924	0.602882	0.299033
ENSG00000168610	STAT3	6740.26	-1.76699	0.890043	-1.98528	0.047113	0.602882	0.293821
ENSG00000108262	GIT1	2452.93	-1.72391	0.868354	-1.98526	0.047115	0.602882	0.302727
ENSG00000221869	CEBPD	1120.76	-1.75663	0.884897	-1.98512	0.047131	0.602882	0.295939
ENSG00000136997	MYC	5417.44	-1.74823	0.88184	-1.98247	0.047426	0.602882	0.297668
ENSG00000146278	PNRC1	4029.65	-1.72625	0.870897	-1.98215	0.047462	0.602882	0.302236
ENSG00000128886	ELL3	371.939	-1.81829	0.917643	-1.98148	0.047537	0.602882	0.283556
ENSG00000184792	OSBP2	361.58	-1.81975	0.918379	-1.98148	0.047538	0.602882	0.283271
ENSG00000178184	PARD6G	540.053	-1.79303	0.904996	-1.98125	0.047563	0.602882	0.288566
ENSG00000174749	C4orf32	703.865	-1.77257	0.894932	-1.98067	0.047628	0.602882	0.292688
ENSG00000188559	RALGAPA2	1652.13	-1.729	0.873152	-1.98018	0.047683	0.602882	0.301661
ENSG00000006459	JHDM1D	479.002	-1.79817	0.908876	-1.97846	0.047877	0.602882	0.287538
ENSG00000136848	DAB2IP	2924.2	-1.71044	0.864633	-1.97823	0.047903	0.602882	0.305566
ENSG00000167920	TMEM99	503.773	-1.79185	0.906195	-1.97733	0.048004	0.602882	0.288802
ENSG00000124496	TRERF1	1870.97	-1.71878	0.86966	-1.97638	0.048111	0.602882	0.303805
ENSG00000151208	DLG5	14758.9	-1.81882	0.920593	-1.97571	0.048188	0.602882	0.283453
ENSG00000154265	ABCA5	444.824	-1.79923	0.910857	-1.97531	0.048233	0.602882	0.287328
NA	LOC90784	612.79	-1.77461	0.898416	-1.97527	0.048238	0.602882	0.292273
ENSG00000198894	KIAA1737	1159.55	-1.73722	0.880202	-1.97366	0.04842	0.602882	0.299947
ENSG00000146083	RNF44	1232.34	-1.73197	0.878276	-1.97201	0.048608	0.602882	0.30104
ENSG00000196754	S100A2	33633.2	-1.85551	0.941289	-1.97124	0.048696	0.602882	0.276336
ENSG00000165983	PTER	688.055	-1.75471	0.892411	-1.96625	0.049269	0.602882	0.296334
ENSG00000198589	LRBA	4657.07	-1.71371	0.87157	-1.96623	0.049272	0.602882	0.304875
ENSG00000135423	GLS2	298.181	-1.80737	0.919283	-1.96606	0.049291	0.602882	0.285712
ENSG00000085117	CD82	2998.58	-1.69305	0.861311	-1.96566	0.049337	0.602882	0.309273
ENSG00000173801	JUP	15508.6	-1.81968	0.925756	-1.96561	0.049344	0.602882	0.283284
ENSG00000196878	LAMB3	3815.15	-1.69878	0.865047	-1.9638	0.049553	0.602882	0.308046
ENSG00000001084	GCLC	1620.89	-1.70749	0.869779	-1.96313	0.049631	0.602882	0.306192
ENSG00000140332	TLE3	562.951	-1.76327	0.898756	-1.9619	0.049774	0.602882	0.29458

## Sheet: ETCC-010_up
ETCC-010 genes overexpressed compared to MCF10A: p-value < 0.05
Ensembl_gene_ID	Gene_name	Base mean	log2(FC)	StdErr	Wald-Stats	P-value	Padj	FC
ENSG00000080823	MOK	5596.54	2.23836	0.937779	2.38687	0.0169924	0.571405	4.7186
ENSG00000079257	LXN	7326.23	2.23311	0.939865	2.37599	0.017502	0.571405	4.70146
ENSG00000134871	COL4A2	4192.28	2.21698	0.933456	2.37502	0.0175479	0.571405	4.64919
ENSG00000099250	NRP1	4979.2	2.20694	0.932822	2.36588	0.0179873	0.571405	4.61696
ENSG00000111252	SH2B3	1824.19	2.22311	0.939869	2.36534	0.0180136	0.571405	4.66898
ENSG00000159167	STC1	3293.8	2.20377	0.93199	2.36458	0.0180504	0.571405	4.60681
ENSG00000152377	SPOCK1	3673.13	2.19509	0.930534	2.35895	0.0183265	0.571405	4.57917
ENSG00000128342	LIF	1656.3	2.21368	0.939819	2.35544	0.0185009	0.571405	4.63858
ENSG00000131711	MAP1B	1533.52	2.20264	0.939342	2.34487	0.0190335	0.571405	4.60321
ENSG00000146350	C6orf170	1734.36	2.1952	0.936691	2.34357	0.0191003	0.571405	4.57952
ENSG00000120875	DUSP4	2604.09	2.17798	0.930142	2.34156	0.0192036	0.571405	4.52519
ENSG00000143515	ATP8B2	1367.95	2.20108	0.941036	2.339	0.0193356	0.571405	4.59823
ENSG00000123485	HJURP	3767.93	2.16393	0.92638	2.3359	0.0194965	0.571405	4.48134
ENSG00000187498	COL4A1	1685.15	2.18482	0.935759	2.33481	0.0195535	0.571405	4.54669
ENSG00000022267	FHL1	2276.33	2.1706	0.930421	2.33292	0.0196524	0.571405	4.5021
ENSG00000025156	HSF2	4036.29	2.15649	0.925406	2.33032	0.0197892	0.571405	4.4583
ENSG00000184371	CSF1	7466.99	2.17135	0.931854	2.33014	0.0197989	0.571405	4.50444
ENSG00000100739	BDKRB1	1293.69	2.18813	0.939715	2.3285	0.0198854	0.571405	4.55714
ENSG00000174938	SEZ6L2	1505.73	2.17661	0.936233	2.32486	0.0200793	0.571405	4.5209
ENSG00000150630	VEGFC	1359.8	2.17718	0.937648	2.32196	0.020235	0.571405	4.5227
ENSG00000164292	RHOBTB3	5004.72	2.14639	0.924878	2.32073	0.0203016	0.571405	4.42718
ENSG00000129514	FOXA1	1155.11	2.18121	0.940287	2.31973	0.0203557	0.571405	4.53533
ENSG00000181649	PHLDA2	1822.02	2.15435	0.930915	2.31423	0.0206552	0.571405	4.45168
ENSG00000011028	MRC2	2261.27	2.14587	0.927292	2.31412	0.0206612	0.571405	4.42558
ENSG00000153904	DDAH1	1220.68	2.16916	0.93803	2.31246	0.0207523	0.571405	4.4976
ENSG00000144366	GULP1	1190.55	2.16546	0.937865	2.30892	0.0209478	0.571405	4.48609
ENSG00000105137	SYDE1	1036.54	2.15788	0.938667	2.29888	0.0215117	0.571405	4.46259
ENSG00000131153	GINS2	1265.94	2.14915	0.935162	2.29816	0.0215529	0.571405	4.43566
ENSG00000147852	VLDLR	954.193	2.15928	0.939914	2.29732	0.0216005	0.571405	4.46693
ENSG00000079819	EPB41L2	2747.73	2.11711	0.921589	2.29724	0.021605	0.571405	4.33825
ENSG00000178531	CTXN1	921.947	2.15327	0.939612	2.29166	0.0219255	0.571405	4.44834
ENSG00000152465	NMT2	3409.18	2.10345	0.918353	2.29046	0.021995	0.571405	4.29735
ENSG00000188549	C15orf52	1615.59	2.12676	0.929069	2.28913	0.0220717	0.571405	4.36736
ENSG00000145335	SNCA	4395.5	2.09746	0.917502	2.28605	0.0222512	0.571405	4.27955
ENSG00000140859	KIFC3	2175.82	2.10742	0.922616	2.28418	0.0223611	0.571405	4.3092
ENSG00000065328	MCM10	1157.37	2.13385	0.934475	2.28348	0.0224024	0.571405	4.38887
ENSG00000164741	DLC1	1295.53	2.12834	0.932359	2.28275	0.022445	0.571405	4.37216
ENSG00000166780	C16orf45	897.114	2.14285	0.938762	2.28263	0.022452	0.571405	4.41633
ENSG00000198832	SELM	1722.02	2.1056	0.925429	2.27527	0.0228895	0.571405	4.30378
ENSG00000130956	HABP4	816.768	2.13569	0.939217	2.27391	0.0229715	0.571405	4.39448
ENSG00000134138	MEIS2	2250.37	2.09166	0.920076	2.27336	0.0230047	0.571405	4.26239
ENSG00000135541	AHI1	4582.53	2.08036	0.915239	2.27302	0.0230248	0.571405	4.22913
ENSG00000171848	RRM2	13307.6	2.12117	0.933654	2.2719	0.0230926	0.571405	4.35046
ENSG00000135318	NT5E	2579.48	2.0804	0.917049	2.26858	0.0232938	0.571405	4.22925
ENSG00000138166	DUSP5	826.815	2.1193	0.93723	2.26124	0.0237442	0.571405	4.34484
ENSG00000135931	ARMC9	1831	2.08009	0.921136	2.25818	0.0239345	0.571405	4.22834
ENSG00000105011	ASF1B	1727.87	2.08045	0.922034	2.25637	0.0240473	0.571405	4.2294
ENSG00000134013	LOXL2	7898.22	2.07596	0.920045	2.25637	0.0240474	0.571405	4.21626
ENSG00000182054	IDH2	3144.48	2.05475	0.911705	2.25374	0.0242124	0.571405	4.15471
ENSG00000131016	AKAP12	1084.59	2.09639	0.930837	2.25215	0.0243127	0.571405	4.27637
ENSG00000175602	CCDC85B	3256.14	2.05018	0.910831	2.25088	0.0243929	0.571405	4.14156
ENSG00000157193	LRP8	2507.83	2.055	0.913652	2.24921	0.024499	0.571405	4.15543
ENSG00000172731	LRRC20	749.464	2.10828	0.93745	2.24895	0.0245159	0.571405	4.31176
ENSG00000101057	MYBL2	4384.86	2.03974	0.909042	2.24383	0.0248432	0.571405	4.11171
ENSG00000109814	UGDH	4509.96	2.03932	0.909097	2.24324	0.0248817	0.571405	4.11051
ENSG00000129226	CD68	2883.53	2.03738	0.909753	2.23948	0.0251244	0.571405	4.10498
ENSG00000138356	AOX1	4659.49	2.0344	0.908522	2.23924	0.0251402	0.571405	4.09653
ENSG00000166073	GPR176	855.863	2.08766	0.933107	2.23733	0.0252651	0.571405	4.25059
ENSG00000137692	DCUN1D5	21414.1	2.0972	0.938242	2.23525	0.0254013	0.571405	4.27878
ENSG00000188130	MAPK12	887.991	2.08305	0.932022	2.23498	0.0254186	0.571405	4.23702
ENSG00000187240	DYNC2H1	14750.5	2.0793	0.930347	2.23497	0.0254193	0.571405	4.22601
ENSG00000176485	PLA2G16	711.653	2.08513	0.935694	2.22843	0.025852	0.571405	4.24313
ENSG00000166147	FBN1	3660.65	2.01471	0.905039	2.2261	0.0260072	0.571405	4.041
ENSG00000183287	CCBE1	1031.78	2.06374	0.927478	2.22511	0.026074	0.571405	4.18068
ENSG00000102401	ARMCX3	1160.99	2.05482	0.924626	2.22232	0.0262616	0.571405	4.15491
ENSG00000162073	PAQR4	640.26	2.08185	0.936998	2.22184	0.0262945	0.571405	4.23351
ENSG00000070081	NUCB2	2784.35	2.00821	0.905642	2.21744	0.026593	0.571405	4.02282
ENSG00000163577	EIF5A2	700.977	2.07074	0.934352	2.21623	0.0266755	0.571405	4.20103
ENSG00000076003	MCM6	4043.38	1.9916	0.901417	2.20941	0.0271464	0.571405	3.97677
ENSG00000176697	BDNF	892.172	2.04396	0.92721	2.20442	0.0274949	0.571405	4.12376
ENSG00000101236	RNF24	1336.24	2.02381	0.918288	2.20389	0.0275321	0.571405	4.06655
ENSG00000023909	GCLM	3774.66	1.98367	0.900081	2.20388	0.027533	0.571405	3.95498
ENSG00000184254	ALDH1A3	36572.9	2.07193	0.941221	2.20133	0.027713	0.571405	4.2045
ENSG00000182871	COL18A1	751.168	2.04811	0.930577	2.2009	0.0277429	0.571405	4.13564
ENSG00000039560	RAI14	4895.8	1.98203	0.900682	2.20059	0.0277651	0.571405	3.95049
ENSG00000169902	TPST1	589.925	2.05709	0.93565	2.19857	0.0279085	0.571405	4.16146
ENSG00000028839	TBPL1	2815.85	1.97965	0.901041	2.19707	0.0280156	0.571405	3.94397
ENSG00000005189	LOC81691	921.881	2.03039	0.924931	2.19518	0.028151	0.571405	4.08514
ENSG00000101400	SNTA1	805.593	2.03521	0.927771	2.19366	0.0282602	0.571405	4.09883
ENSG00000178773	CPNE7	967.321	2.02417	0.92336	2.19217	0.028367	0.571405	4.06757
ENSG00000092470	WDR76	1261.25	2.0106	0.91739	2.19165	0.0284045	0.571405	4.0295
ENSG00000132561	MATN2	816.151	2.03055	0.926973	2.19052	0.0284868	0.571405	4.08561
ENSG00000198879	SFMBT2	1485.21	1.9968	0.912708	2.18777	0.0286861	0.571405	3.99114
ENSG00000137962	ARHGAP29	8937.93	1.98936	0.909401	2.18755	0.0287027	0.571405	3.9706
ENSG00000106853	PTGR1	3452.1	1.96095	0.896648	2.18697	0.0287445	0.571405	3.89317
ENSG00000100297	MCM5	3755.1	1.95753	0.895878	2.18504	0.0288861	0.571405	3.88396
ENSG00000050344	NFE2L3	907.272	2.01449	0.923144	2.18221	0.0290944	0.571405	4.04037
ENSG00000127564	PKMYT1	1327.35	1.9941	0.914235	2.18117	0.029171	0.571405	3.98368
ENSG00000149636	DSN1	1675.74	1.97682	0.907662	2.17793	0.0294114	0.571405	3.93625
ENSG00000101928	MOSPD1	1351.86	1.98766	0.913002	2.17706	0.0294762	0.571405	3.96593
ENSG00000173334	TRIB1	744.456	2.01674	0.92691	2.17576	0.0295729	0.571405	4.04667
ENSG00000183963	SMTN	2204.16	1.95847	0.900533	2.17479	0.0296457	0.571405	3.8865
ENSG00000141934	PPAP2C	1101.71	1.99421	0.917259	2.1741	0.0296976	0.571405	3.98398
ENSG00000213190	MLLT11	746.121	2.01047	0.926088	2.17092	0.0299369	0.571405	4.02913
ENSG00000100558	PLEK2	652.582	2.01565	0.92922	2.16919	0.0300686	0.571405	4.04363
ENSG00000168785	TSPAN5	695.812	2.01076	0.927438	2.16808	0.0301526	0.571405	4.02994
ENSG00000064042	LIMCH1	4521.19	1.93303	0.892239	2.16649	0.0302736	0.571405	3.81856
ENSG00000183741	CBX6	2364.08	1.9435	0.897201	2.16618	0.0302975	0.571405	3.84637
ENSG00000196507	TCEAL3	881.653	1.99231	0.920706	2.16389	0.0304725	0.571405	3.97873
ENSG00000154127	UBASH3B	946.302	1.98772	0.918866	2.16323	0.0305236	0.571405	3.96609
ENSG00000241360	PDXP	1137.89	1.97594	0.914161	2.16148	0.0306584	0.571405	3.93384
ENSG00000146410	FAM54A	1254.51	1.97053	0.911774	2.1612	0.0306799	0.571405	3.91911
ENSG00000168496	FEN1	2862.01	1.92372	0.891795	2.15714	0.0309951	0.571405	3.79401
ENSG00000156381	ANKRD9	717.808	1.9937	0.924714	2.15602	0.031082	0.571405	3.98258
ENSG00000112339	HBS1L	12470.5	1.96567	0.91199	2.15536	0.0311339	0.571405	3.90593
ENSG00000167900	TK1	3647.4	1.91486	0.888816	2.15439	0.0312097	0.571405	3.77076
ENSG00000142627	EPHA2	3447.31	1.91459	0.888954	2.15376	0.031259	0.571405	3.77008
ENSG00000101911	PRPS2	7764.96	1.93601	0.898917	2.15371	0.0312629	0.571405	3.82645
ENSG00000186340	THBS2	512.305	2.00469	0.932165	2.15058	0.0315095	0.571405	4.01303
ENSG00000119326	CTNNAL1	5484.98	1.91475	0.890701	2.14971	0.0315785	0.571405	3.77047
ENSG00000186480	INSIG1	5337.23	1.91085	0.889766	2.14759	0.0317467	0.571405	3.7603
ENSG00000087086	FTL	43807.6	2.01474	0.938221	2.14741	0.0317608	0.571405	4.04108
ENSG00000106366	SERPINE1	9759.71	1.93862	0.903152	2.1465	0.0318327	0.571405	3.83339
ENSG00000082014	SMARCD3	784.607	1.97544	0.920594	2.14584	0.031886	0.571405	3.93249
ENSG00000109674	NEIL3	881.233	1.9663	0.91717	2.14387	0.0320431	0.571405	3.90763
ENSG00000175643	RMI2	587.12	1.98924	0.928005	2.14357	0.0320677	0.571405	3.97028
ENSG00000139880	CDH24	652.162	1.98299	0.92523	2.14323	0.0320943	0.571405	3.9531
ENSG00000109586	GALNT7	3748.97	1.89627	0.885578	2.14128	0.0322515	0.571405	3.72249
ENSG00000166173	LARP6	753.75	1.97112	0.920799	2.14066	0.0323016	0.571405	3.92071
ENSG00000100379	KCTD17	484.293	1.99371	0.931823	2.13958	0.032389	0.571405	3.98259
ENSG00000108846	ABCC3	1767.3	1.91799	0.89751	2.13702	0.0325966	0.571405	3.77897
ENSG00000119969	HELLS	1077.82	1.94319	0.910279	2.13472	0.0327835	0.571405	3.84556
ENSG00000129195	FAM64A	1258.33	1.92727	0.905202	2.1291	0.0332457	0.571405	3.80335
ENSG00000085662	AKR1B1	68697.1	1.99743	0.939406	2.12627	0.0334811	0.571405	3.99287
ENSG00000111665	CDCA3	1068.71	1.93048	0.908533	2.12483	0.0336009	0.571405	3.81181
ENSG00000107338	SHB	1283.32	1.91708	0.903273	2.12237	0.033807	0.571405	3.77657
ENSG00000065809	FAM107B	1409.36	1.90401	0.89947	2.11682	0.0342753	0.571405	3.74253
ENSG00000131876	SNRPA1	2157.54	1.87353	0.88672	2.11288	0.0346112	0.571405	3.66428
ENSG00000148468	FAM171A1	1602.34	1.8902	0.894755	2.11253	0.0346411	0.571405	3.70685
ENSG00000128595	CALU	17160.3	1.92795	0.913347	2.11086	0.0347843	0.571405	3.80514
ENSG00000081041	CXCL2	458.28	1.95631	0.92835	2.1073	0.0350914	0.571405	3.88069
ENSG00000183696	UPP1	2048.33	1.86839	0.886637	2.10728	0.0350937	0.571405	3.65125
ENSG00000084731	KIF3C	649.567	1.93068	0.918424	2.10217	0.0355385	0.571405	3.81236
ENSG00000070961	ATP2B1	6948.73	1.85846	0.884101	2.10209	0.0355454	0.571405	3.6262
ENSG00000110031	LPXN	782.981	1.91659	0.912407	2.10059	0.0356772	0.571405	3.7753
ENSG00000183684	ALYREF	4547.37	1.8385	0.875712	2.09944	0.0357782	0.571405	3.57639
ENSG00000135045	C9orf40	874.345	1.90663	0.908631	2.09835	0.0358743	0.571405	3.74931
ENSG00000103187	COTL1	13896.4	1.89541	0.903748	2.09727	0.0359693	0.571405	3.72027
ENSG00000146918	NCAPG2	4647.6	1.83273	0.874788	2.09505	0.0361664	0.571405	3.5621
ENSG00000162545	CAMK2N1	1448.76	1.8722	0.893687	2.09491	0.0361786	0.571405	3.6609
ENSG00000069424	KCNAB2	1147.65	1.88502	0.900173	2.09406	0.0362545	0.571405	3.69358
ENSG00000124074	C16orf48	567.523	1.92789	0.920837	2.09363	0.0362927	0.571405	3.80499
ENSG00000118257	NRP2	2108.76	1.84721	0.882469	2.09322	0.0363292	0.571405	3.59802
ENSG00000082781	ITGB5	2423.99	1.83858	0.878868	2.09199	0.0364394	0.571405	3.57659
ENSG00000152253	SPC25	648.328	1.91696	0.916537	2.09152	0.036481	0.571405	3.77627
ENSG00000135111	TBX3	1249.03	1.87542	0.897077	2.09059	0.0365645	0.571405	3.66909
ENSG00000185347	C14orf80	831.206	1.89916	0.908547	2.09033	0.0365881	0.571405	3.72997
ENSG00000154319	FAM167A	576.902	1.92153	0.919656	2.0894	0.0366719	0.571405	3.78824
ENSG00000112029	FBXO5	1096.55	1.87948	0.900132	2.088	0.0367978	0.571405	3.67942
ENSG00000111247	RAD51AP1	763.168	1.89914	0.910374	2.08611	0.0369684	0.571405	3.72991
ENSG00000125967	NECAB3	946.288	1.88356	0.903568	2.08458	0.0371078	0.571405	3.68983
ENSG00000198431	TXNRD1	50001.3	1.94416	0.932883	2.08404	0.0371568	0.571405	3.84815
ENSG00000110092	CCND1	3780.96	1.81391	0.870628	2.08345	0.0372102	0.571405	3.51594
ENSG00000100036	SLC35E4	416.897	1.92892	0.926444	2.08207	0.0373363	0.571405	3.80769
ENSG00000175550	DRAP1	5066.77	1.81468	0.872085	2.08086	0.037447	0.571405	3.51783
ENSG00000178999	AURKB	1483.25	1.84783	0.889121	2.07826	0.0376852	0.571405	3.59958
ENSG00000164045	CDC25A	828.243	1.88314	0.906211	2.07804	0.0377055	0.571405	3.68878
ENSG00000186871	ERCC6L	937.88	1.87526	0.90245	2.07796	0.037713	0.571405	3.66867
ENSG00000165410	CFL2	3393.82	1.80708	0.869687	2.07785	0.0377235	0.571405	3.49932
ENSG00000148516	ZEB1	645.759	1.89746	0.913895	2.07624	0.0378721	0.571405	3.72557
ENSG00000014138	POLA2	1427.49	1.84603	0.889592	2.07514	0.0379733	0.571405	3.59509
ENSG00000134072	CAMK1	445.971	1.90985	0.923048	2.06906	0.03854	0.571405	3.75769
ENSG00000171241	SHCBP1	2877.11	1.79818	0.869318	2.0685	0.0385932	0.571405	3.47782
ENSG00000171130	ATP6V0E2	1638.24	1.82751	0.883579	2.06831	0.0386112	0.571405	3.54924
ENSG00000169851	PCDH7	883.094	1.86242	0.901657	2.06555	0.0388709	0.571405	3.63617
ENSG00000091651	ORC6	1145.78	1.84501	0.893705	2.06445	0.038975	0.571405	3.59256
ENSG00000075702	WDR62	642.01	1.87687	0.911018	2.06018	0.039381	0.571405	3.67276
ENSG00000167601	AXL	8715.5	1.8113	0.879639	2.05914	0.0394807	0.571405	3.50958
ENSG00000137693	YAP1	38930.6	1.90226	0.924381	2.05787	0.0396026	0.571405	3.73797
ENSG00000154229	PRKCA	2594.25	1.78584	0.868189	2.05697	0.0396888	0.571405	3.4482
ENSG00000133816	MICAL2	1459.87	1.81904	0.88441	2.05679	0.0397068	0.571405	3.52847
ENSG00000125538	IL1B	1748.12	1.80357	0.877936	2.05433	0.0399435	0.571405	3.49084
ENSG00000166508	MCM7	9055.4	1.80251	0.878724	2.05128	0.04024	0.571405	3.48826
ENSG00000269190	FBXO17	435.839	1.88696	0.920442	2.05006	0.0403587	0.571405	3.69855
ENSG00000003436	TFPI	14842.8	1.83315	0.895285	2.04756	0.0406029	0.571405	3.56315
ENSG00000092445	TYRO3	699.613	1.85364	0.90554	2.047	0.0406586	0.571405	3.6141
ENSG00000108106	UBE2S	3203.28	1.76231	0.861455	2.04574	0.0407824	0.571405	3.39241
ENSG00000109501	WFS1	1674.28	1.79297	0.876909	2.04465	0.0408892	0.571405	3.46528
ENSG00000163918	RFC4	1426.05	1.80315	0.88212	2.04411	0.0409423	0.571405	3.48982
ENSG00000093009	CDC45	856.688	1.83402	0.897741	2.04292	0.0410599	0.571405	3.56528
ENSG00000166068	SPRED1	865.038	1.83322	0.8974	2.04281	0.0410708	0.571405	3.56332
ENSG00000140743	CDR2	1329.64	1.80596	0.884076	2.04277	0.0410755	0.571405	3.49662
ENSG00000159399	HK2	3693.78	1.75269	0.858893	2.04064	0.0412862	0.571405	3.36987
ENSG00000269335	IKBKG	1315.63	1.80107	0.883439	2.03871	0.0414794	0.571405	3.48479
ENSG00000121900	TMEM54	458.771	1.86997	0.917271	2.03863	0.0414871	0.571405	3.65526
ENSG00000243449	C4orf48	1014.64	1.81479	0.891004	2.03679	0.0416706	0.571405	3.51809
ENSG00000115232	ITGA4	437.353	1.87003	0.918141	2.03676	0.0416741	0.571405	3.65541
ENSG00000151287	TEX30	629.216	1.84744	0.907157	2.03651	0.0416988	0.571405	3.5986
ENSG00000137309	HMGA1	11583.9	1.79543	0.882775	2.03385	0.0419665	0.571405	3.4712
ENSG00000136193	SCRN1	5487.31	1.7484	0.860269	2.03239	0.0421147	0.571405	3.35985
ENSG00000115963	RND3	6705.04	1.75794	0.864991	2.03232	0.0421209	0.571405	3.38215
ENSG00000172965	LOC541471	460.043	1.85948	0.915781	2.03048	0.0423074	0.571405	3.62876
ENSG00000174371	EXO1	1404.85	1.78212	0.878691	2.02816	0.0425442	0.571405	3.43932
ENSG00000112357	PEX7	794.07	1.80504	0.890022	2.02808	0.0425519	0.571405	3.49438
ENSG00000123219	CENPK	684.611	1.82813	0.902137	2.02645	0.0427189	0.571405	3.55077
ENSG00000147251	DOCK11	1055.64	1.79774	0.887293	2.0261	0.0427548	0.571405	3.47675
ENSG00000132535	DLG4	435.085	1.85488	0.91617	2.0246	0.0429083	0.571405	3.61721
ENSG00000108479	GALK1	588.437	1.83622	0.907075	2.02433	0.0429359	0.571405	3.57074
ENSG00000159200	RCAN1	2011.19	1.75163	0.865596	2.02362	0.0430096	0.571405	3.3674
ENSG00000074527	NTN4	2149.54	1.74693	0.863533	2.023	0.043073	0.571405	3.35643
ENSG00000119929	CUTC	1296.94	1.7633	0.871761	2.02269	0.0431052	0.571405	3.39474
ENSG00000129484	PARP2	1349.34	1.77568	0.878389	2.02151	0.0432267	0.571405	3.42398
ENSG00000104219	ZDHHC2	1105.68	1.78751	0.884573	2.02076	0.0433043	0.571405	3.45219
ENSG00000132003	ZSWIM4	411.7	1.8523	0.916728	2.02056	0.0433254	0.571405	3.61076
ENSG00000107159	CA9	491.325	1.84269	0.912095	2.02028	0.0433539	0.571405	3.58679
ENSG00000117519	CNN3	5080.93	1.72765	0.855338	2.01984	0.0434	0.571405	3.31187
ENSG00000085999	RAD54L	870.065	1.7997	0.89175	2.01817	0.0435733	0.571405	3.48149
ENSG00000159147	DONSON	1089.16	1.77727	0.883082	2.01258	0.0441589	0.571405	3.42778
ENSG00000117525	F3	2024.12	1.73226	0.861742	2.01018	0.0444123	0.571405	3.32247
ENSG00000137831	UACA	3273.19	1.7109	0.851129	2.01015	0.044415	0.571405	3.27365
ENSG00000168386	FILIP1L	433.453	1.83392	0.913324	2.00796	0.0446476	0.571405	3.56504
ENSG00000182534	MXRA7	1934.87	1.7302	0.862191	2.00675	0.0447763	0.571405	3.31774
ENSG00000168056	LTBP3	4786.47	1.70638	0.850524	2.00627	0.0448274	0.571405	3.26341
ENSG00000151012	SLC7A11	13571.2	1.76954	0.882172	2.00589	0.0448678	0.571405	3.40946
ENSG00000054967	RELT	419.598	1.82936	0.913231	2.00318	0.0451584	0.571405	3.5538
ENSG00000116661	FBXO2	1691.36	1.73185	0.865287	2.00147	0.0453414	0.571405	3.32153
ENSG00000168734	PKIG	1562.48	1.73136	0.866968	1.99703	0.0458222	0.571405	3.32041
ENSG00000101003	GINS1	1120.81	1.7515	0.877887	1.99513	0.0460291	0.571405	3.36708
ENSG00000186187	ZNRF1	1331.01	1.73896	0.871958	1.99432	0.0461173	0.571405	3.33795
ENSG00000144401	METTL21A	619.844	1.79263	0.899016	1.99399	0.0461535	0.571405	3.46445
ENSG00000144354	CDCA7	1416.12	1.73033	0.868961	1.99127	0.0464517	0.571405	3.31804
ENSG00000176244	ACBD7	380.391	1.81824	0.913128	1.99123	0.0464561	0.571405	3.52651
ENSG00000073150	PANX2	394.489	1.8165	0.912357	1.991	0.0464813	0.571405	3.52225
ENSG00000101849	TBL1X	982.643	1.75173	0.880724	1.98897	0.0467049	0.571405	3.36762
ENSG00000152558	TMEM123	52065.8	1.82835	0.919805	1.98776	0.0468386	0.571405	3.55131
ENSG00000116260	QSOX1	8787.1	1.71077	0.860948	1.98708	0.0469135	0.571405	3.27336
ENSG00000198648	STK39	1745.73	1.70688	0.859756	1.98531	0.0471096	0.571405	3.26455
ENSG00000160072	ATAD3B	898.843	1.74549	0.881599	1.97991	0.0477131	0.571405	3.35309
ENSG00000128510	CPA4	1888.62	1.6923	0.855189	1.97886	0.0478322	0.571405	3.23171
ENSG00000149948	HMGA2	610.498	1.77366	0.896313	1.97884	0.0478344	0.571405	3.4192
ENSG00000198853	RUSC2	1258.98	1.72095	0.869748	1.97867	0.0478529	0.571405	3.29653
ENSG00000186866	POFUT2	1251.9	1.71675	0.869069	1.97539	0.0482242	0.571405	3.28695
ENSG00000167775	CD320	1962.96	1.68232	0.852396	1.97363	0.0484236	0.571405	3.20943
ENSG00000186193	SAPCD2	2371.84	1.67016	0.846565	1.97286	0.0485112	0.571405	3.18249
ENSG00000165996	PTPLA	560.248	1.77166	0.89818	1.9725	0.0485529	0.571405	3.41446
ENSG00000101347	SAMHD1	1306.75	1.70945	0.866741	1.97228	0.0485778	0.571405	3.27037
ENSG00000171320	ESCO2	691.185	1.75484	0.889875	1.972	0.0486091	0.571405	3.37488
ENSG00000102287	GABRE	1617.13	1.69354	0.8588	1.97199	0.0486111	0.571405	3.2345
ENSG00000161638	ITGA5	7682.57	1.68015	0.852116	1.97174	0.0486388	0.571405	3.20462
ENSG00000186073	C15orf41	869.953	1.73568	0.880599	1.97103	0.0487209	0.571405	3.33037
ENSG00000145819	ARHGAP26	554.985	1.76063	0.896574	1.96373	0.0495619	0.571405	3.38845
ENSG00000178053	MLF1	604.933	1.75371	0.893194	1.96341	0.0495984	0.571405	3.37224
ENSG00000110330	BIRC2	10520.9	1.68888	0.860571	1.96252	0.0497025	0.571405	3.22407
ENSG00000166813	KIF7	365.146	1.78155	0.908273	1.96147	0.0498247	0.571405	3.43795
ENSG00000049541	RFC2	1734.52	1.67245	0.852927	1.96083	0.0498989	0.571405	3.18754
ENSG00000122729	ACO1	3630.71	1.63754	0.835226	1.96059	0.0499265	0.571405	3.11134

## Sheet: ETCC-010_down
ETCC-010 genes underexpressed compared to MCF10A: p-value < 0.05
Ensembl_gene_ID	Gene_name	Base mean	log2(FC)	StdErr	Wald-Stats	P-value	Padj	FC
ENSG00000115129	TP53I3	3090.05	-2.22978	0.935654	-2.38312	0.0171666	0.571405	0.213192
ENSG00000021762	OSBPL5	3729.9	-2.21687	0.933349	-2.37518	0.0175404	0.571405	0.215107
ENSG00000206538	VGLL3	2938.77	-2.21343	0.933819	-2.3703	0.0177735	0.571405	0.215621
ENSG00000102890	ELMO3	1624.81	-2.21627	0.940515	-2.35644	0.018451	0.571405	0.215197
ENSG00000135378	PRRG4	1797.89	-2.20742	0.937764	-2.35392	0.0185768	0.571405	0.216521
ENSG00000164938	TP53INP1	1573	-2.20485	0.939214	-2.34755	0.0188975	0.571405	0.216908
ENSG00000120549	KIAA1217	2857.41	-2.17655	0.929204	-2.34238	0.0191612	0.571405	0.221204
ENSG00000196743	GM2A	10921.9	-2.2011	0.940596	-2.34011	0.019278	0.571405	0.217472
ENSG00000058085	LAMC2	7864.95	-2.18632	0.934352	-2.33993	0.0192874	0.571405	0.219711
ENSG00000182541	LIMK2	5214.03	-2.17154	0.928479	-2.33881	0.0193453	0.571405	0.221974
ENSG00000129595	EPB41L4A	1368.53	-2.20158	0.941328	-2.3388	0.0193456	0.571405	0.217399
ENSG00000137393	RNF144B	1562.13	-2.17794	0.935843	-2.32725	0.019952	0.571405	0.220991
ENSG00000115339	GALNT3	1171.61	-2.18659	0.941449	-2.32258	0.0202017	0.571405	0.21967
ENSG00000136848	DAB2IP	3217.63	-2.14614	0.924444	-2.32154	0.0202575	0.571405	0.225917
ENSG00000163629	PTPN13	3826.41	-2.14243	0.923467	-2.31998	0.0203418	0.571405	0.226498
ENSG00000102854	MSLN	1436.86	-2.16829	0.935745	-2.31718	0.0204938	0.571405	0.222474
ENSG00000067141	NEO1	1077.31	-2.17902	0.94146	-2.31451	0.0206398	0.571405	0.220826
ENSG00000169926	KLF13	4229.62	-2.13024	0.921921	-2.31065	0.0208523	0.571405	0.228421
ENSG00000257315	ZBED6	2198.11	-2.13826	0.926562	-2.30773	0.0210139	0.571405	0.227154
ENSG00000113083	LOX	5600.56	-2.12747	0.923157	-2.30456	0.0211915	0.571405	0.22886
ENSG00000186395	KRT10	14717	-2.16625	0.940581	-2.3031	0.0212731	0.571405	0.222788
ENSG00000158769	F11R	9473.42	-2.13903	0.930723	-2.29824	0.021548	0.571405	0.227033
ENSG00000147813	NAPRT1	1113.47	-2.15373	0.93721	-2.29803	0.0215603	0.571405	0.22473
ENSG00000025708	TYMP	1014.92	-2.16264	0.941211	-2.29772	0.0215775	0.571405	0.223347
ENSG00000019549	SNAI2	1008.42	-2.15597	0.938687	-2.29679	0.0216305	0.571405	0.224382
ENSG00000143061	IGSF3	911.838	-2.16177	0.941471	-2.29617	0.0216664	0.571405	0.223481
ENSG00000132357	CARD6	879.048	-2.16016	0.941118	-2.29531	0.0217154	0.571405	0.223732
ENSG00000082438	COBLL1	1070.81	-2.15006	0.937259	-2.29399	0.0217911	0.571405	0.225303
ENSG00000114796	KLHL24	1616.93	-2.1269	0.929019	-2.2894	0.0220561	0.571405	0.22895
ENSG00000134762	DSC3	17246.3	-2.15122	0.941331	-2.28529	0.0222956	0.571405	0.225122
ENSG00000054654	SYNE2	15979.1	-2.1462	0.939374	-2.28472	0.0223294	0.571405	0.225906
ENSG00000146278	PNRC1	4514.57	-2.09285	0.916936	-2.28244	0.0224635	0.571405	0.234417
ENSG00000142178	SIK1	3059.76	-2.08664	0.916512	-2.27671	0.0228033	0.571405	0.235429
ENSG00000187193	MT1X	1402.27	-2.11565	0.929636	-2.27578	0.0228591	0.571405	0.230742
ENSG00000115109	EPB41L5	734.893	-2.14084	0.941458	-2.27396	0.0229683	0.571405	0.226748
ENSG00000071051	NCK2	732.501	-2.14066	0.941408	-2.27389	0.0229727	0.571405	0.226776
ENSG00000120899	PTK2B	2163.59	-2.09297	0.920675	-2.27329	0.0230084	0.571405	0.234398
ENSG00000189060	H1F0	1022.67	-2.11895	0.934226	-2.26813	0.0233212	0.571405	0.230215
ENSG00000164904	ALDH7A1	5161.22	-2.07587	0.915313	-2.26793	0.0233332	0.571405	0.237193
ENSG00000100003	SEC14L2	4258.49	-2.06585	0.912835	-2.26311	0.0236288	0.571405	0.238846
ENSG00000148400	NOTCH1	10361.2	-2.09653	0.926614	-2.26257	0.0236624	0.571405	0.23382
ENSG00000173530	TNFRSF10D	2653.88	-2.0703	0.915307	-2.26186	0.0237059	0.571405	0.23811
ENSG00000104361	NIPAL2	687.39	-2.12273	0.940137	-2.2579	0.023952	0.571405	0.229611
ENSG00000170421	KRT8	7100.67	-2.07274	0.918188	-2.25743	0.0239815	0.571405	0.237707
ENSG00000109458	GAB1	676.431	-2.12176	0.940261	-2.25657	0.0240351	0.571405	0.229766
ENSG00000104332	SFRP1	8816.05	-2.07756	0.921776	-2.25387	0.0242045	0.571405	0.236915
ENSG00000160712	IL6R	2309.6	-2.06383	0.915792	-2.2536	0.0242212	0.571405	0.23918
ENSG00000151726	ACSL1	18605.2	-2.11259	0.937915	-2.25243	0.0242949	0.571405	0.231231
ENSG00000176046	NUPR1	2492.41	-2.05797	0.914112	-2.25133	0.0243645	0.571405	0.240154
ENSG00000182580	EPHB3	740.543	-2.10922	0.937618	-2.24955	0.0244773	0.571405	0.231772
ENSG00000173801	JUP	18988.5	-2.11441	0.940259	-2.24875	0.0245285	0.571405	0.230941
ENSG00000102554	KLF5	7342.1	-2.05444	0.916005	-2.24283	0.0249077	0.571405	0.240741
ENSG00000169855	ROBO1	1319.8	-2.07487	0.92529	-2.2424	0.0249355	0.571405	0.237357
ENSG00000178695	KCTD12	1048.06	-2.0841	0.92969	-2.24172	0.0249798	0.571405	0.235843
ENSG00000158246	FAM46B	2920.97	-2.03555	0.909348	-2.23847	0.0251905	0.571405	0.243916
ENSG00000011198	ABHD5	4082.86	-2.02935	0.907258	-2.2368	0.0252995	0.571405	0.244965
ENSG00000150593	PDCD4	8494.35	-2.05284	0.917814	-2.23666	0.0253087	0.571405	0.24101
ENSG00000164050	PLXNB1	5345.77	-2.0293	0.908723	-2.23313	0.0255401	0.571405	0.244974
ENSG00000161249	DMKN	940.781	-2.07666	0.93032	-2.2322	0.0256021	0.571405	0.237063
ENSG00000178184	PARD6G	607.103	-2.08412	0.937929	-2.22205	0.0262803	0.571405	0.23584
ENSG00000196323	ZBTB44	1772.01	-2.0325	0.914909	-2.22154	0.0263146	0.571405	0.244431
ENSG00000085276	MECOM	549.467	-2.08534	0.939431	-2.21979	0.0264329	0.571405	0.23564
ENSG00000115041	KCNIP3	1236.52	-2.04836	0.922787	-2.21976	0.0264352	0.571405	0.241758
ENSG00000116741	RGS2	3031.84	-2.00521	0.904451	-2.21704	0.0266202	0.571405	0.2491
ENSG00000134824	FADS2	1551.64	-2.03246	0.91704	-2.21633	0.0266689	0.571405	0.244437
ENSG00000156869	FRRS1	515.564	-2.08341	0.940045	-2.21628	0.026672	0.571405	0.235956
ENSG00000104419	NDRG1	6877.32	-2.01069	0.908749	-2.2126	0.0269255	0.571405	0.248154
ENSG00000162757	C1orf74	928.97	-2.05099	0.927364	-2.21163	0.0269921	0.571405	0.241319
ENSG00000166347	CYB5A	535.389	-2.07335	0.93858	-2.20903	0.0271726	0.571405	0.237607
ENSG00000152104	PTPN14	21157.2	-2.06194	0.934274	-2.207	0.0273139	0.571405	0.239493
ENSG00000168300	PCMTD1	1891.79	-2.00918	0.910505	-2.20667	0.0273372	0.571405	0.248414
ENSG00000140022	STON2	3720.82	-1.98675	0.900561	-2.20612	0.0273755	0.571405	0.252307
ENSG00000023839	ABCC2	2875.21	-1.99126	0.902646	-2.20603	0.0273821	0.571405	0.251519
ENSG00000147394	ZNF185	2844.15	-1.9876	0.902169	-2.20313	0.0275855	0.571405	0.252159
ENSG00000215114	UBXN2B	2521.89	-1.99071	0.903865	-2.20244	0.027634	0.571405	0.251615
ENSG00000143162	CREG1	22501.2	-2.05662	0.934579	-2.20059	0.0277652	0.571405	0.240378
ENSG00000188112	C6orf132	1872.77	-1.99923	0.909135	-2.19905	0.0278746	0.571405	0.250133
ENSG00000118689	FOXO3	3091.97	-1.97507	0.899526	-2.19568	0.0281147	0.571405	0.254357
ENSG00000163050	ADCK3	2298.65	-1.98327	0.903826	-2.19431	0.0282133	0.571405	0.252916
ENSG00000188559	RALGAPA2	1888.69	-1.99052	0.907699	-2.19293	0.0283125	0.571405	0.251648
ENSG00000169715	MT1E	4105.46	-1.962	0.896634	-2.18818	0.0286563	0.571405	0.256673
ENSG00000109787	KLF3	2889.34	-1.96428	0.898338	-2.18658	0.0287734	0.571405	0.256266
ENSG00000086544	ITPKC	2338.99	-1.97191	0.901835	-2.18655	0.0287752	0.571405	0.254915
ENSG00000096060	FKBP5	30744.2	-2.05153	0.938661	-2.18559	0.0288456	0.571405	0.241229
ENSG00000197632	SERPINB2	546.374	-2.04409	0.935315	-2.18546	0.0288551	0.571405	0.242475
ENSG00000111679	PTPN6	692.43	-2.03181	0.929938	-2.18489	0.0288971	0.571405	0.244548
ENSG00000134909	ARHGAP32	1403.3	-1.99298	0.913073	-2.18272	0.0290565	0.571405	0.251219
ENSG00000265972	TXNIP	31303.3	-2.0459	0.937486	-2.18232	0.0290856	0.571405	0.242171
ENSG00000120915	EPHX2	405.371	-2.04555	0.939135	-2.17812	0.0293969	0.571405	0.24223
ENSG00000153094	BCL2L11	1791.12	-1.96642	0.904894	-2.1731	0.029773	0.571405	0.255887
ENSG00000196754	S100A2	39777.3	-2.04016	0.939235	-2.17215	0.0298446	0.571405	0.243138
ENSG00000075643	MOCOS	1728.64	-1.96323	0.905007	-2.16929	0.0300604	0.571405	0.256454
ENSG00000159348	CYB5R1	3027.66	-1.93485	0.893139	-2.16634	0.0302849	0.571405	0.261549
ENSG00000184292	TACSTD2	9821.19	-1.96446	0.90722	-2.16537	0.0303596	0.571405	0.256234
ENSG00000100100	PIK3IP1	450.836	-2.02512	0.93602	-2.16354	0.0304994	0.571405	0.245685
ENSG00000273033	LOC100129550	578.154	-2.00888	0.930467	-2.159	0.0308502	0.571405	0.248466
ENSG00000112378	PERP	56638.8	-2.03062	0.941459	-2.15688	0.0310149	0.571405	0.244751
ENSG00000196586	MYO6	3314.22	-1.91645	0.889444	-2.15466	0.0311881	0.571405	0.264905
ENSG00000179094	PER1	2584.31	-1.92347	0.892792	-2.15444	0.0312055	0.571405	0.26362
ENSG00000173156	RHOD	2258.46	-1.92878	0.895375	-2.15416	0.0312275	0.571405	0.262651
ENSG00000143409	FAM63A	897.295	-1.97752	0.918304	-2.15345	0.031283	0.571405	0.253925
ENSG00000065357	DGKA	3209.61	-1.91538	0.889454	-2.15343	0.0312849	0.571405	0.265102
ENSG00000197965	MPZL1	10314.1	-1.94939	0.905814	-2.15209	0.0313904	0.571405	0.258925
ENSG00000156535	CD109	18802.7	-1.9858	0.92312	-2.15119	0.0314614	0.571405	0.252472
ENSG00000197321	SVIL	4754.21	-1.91194	0.888972	-2.15074	0.031497	0.571405	0.265734
ENSG00000139679	LPAR6	361.899	-2.01534	0.937243	-2.15029	0.0315324	0.571405	0.247355
ENSG00000104228	TRIM35	2433.87	-1.91477	0.892065	-2.14645	0.031837	0.571405	0.265214
ENSG00000183943	PRKX	2717.89	-1.90979	0.889935	-2.14598	0.0318743	0.571405	0.266132
ENSG00000073350	LLGL2	1552.34	-1.93573	0.902666	-2.14446	0.0319958	0.571405	0.261388
ENSG00000087258	GNAO1	629.793	-1.98273	0.925752	-2.14175	0.0322133	0.571405	0.25301
ENSG00000143126	CELSR2	3912.56	-1.89374	0.885106	-2.13956	0.0323901	0.571405	0.269109
ENSG00000110042	DTX4	1744.83	-1.91847	0.897771	-2.13692	0.0326042	0.571405	0.264535
ENSG00000181804	SLC9A9	466.907	-1.98975	0.931777	-2.13544	0.0327252	0.571405	0.251782
ENSG00000185567	AHNAK2	39290.4	-1.99393	0.934963	-2.13263	0.0329552	0.571405	0.251054
ENSG00000196850	PPTC7	5237.58	-1.88115	0.88442	-2.12699	0.0334212	0.571405	0.271467
ENSG00000135423	GLS2	346.064	-1.98379	0.934419	-2.12302	0.0337522	0.571405	0.252825
ENSG00000183671	GPR1	1016.89	-1.92827	0.909005	-2.12129	0.0338972	0.571405	0.262745
ENSG00000135750	KCNK1	734.435	-1.9472	0.917968	-2.12121	0.0339041	0.571405	0.259318
ENSG00000135870	RC3H1	2196.14	-1.87576	0.886805	-2.11519	0.034414	0.571405	0.272484
ENSG00000162645	GBP2	1188.12	-1.91059	0.903565	-2.11451	0.0344721	0.571405	0.265983
ENSG00000065361	ERBB3	657.517	-1.94502	0.919983	-2.11419	0.0344992	0.571405	0.259712
ENSG00000143772	ITPKB	622.676	-1.94816	0.921523	-2.11407	0.0345094	0.571405	0.259146
ENSG00000035115	SH3YL1	1557.36	-1.89304	0.895724	-2.11342	0.0345645	0.571405	0.269238
ENSG00000204839	C8orf73	313.976	-1.97172	0.933807	-2.11148	0.0347308	0.571405	0.254949
ENSG00000117139	KDM5B	5898.03	-1.86303	0.882562	-2.11093	0.0347782	0.571405	0.274899
ENSG00000104881	PPP1R13L	2609.69	-1.86138	0.881967	-2.11049	0.034816	0.571405	0.275212
ENSG00000111907	TPD52L1	2968.35	-1.85637	0.879727	-2.11017	0.0348437	0.571405	0.27617
ENSG00000138162	TACC2	4325.45	-1.85217	0.87793	-2.1097	0.0348839	0.571405	0.276975
ENSG00000206503	HLA-A	829.238	-1.92147	0.911837	-2.10726	0.0350953	0.571405	0.263985
ENSG00000138764	CCNG2	1691.78	-1.86668	0.88972	-2.09805	0.0359004	0.571405	0.274204
ENSG00000113161	HMGCR	5935.64	-1.84313	0.879097	-2.09661	0.036028	0.571405	0.278717
ENSG00000134955	SLC37A2	665.415	-1.91981	0.916241	-2.09531	0.0361436	0.571405	0.26429
ENSG00000198947	DMD	519.542	-1.93083	0.922814	-2.09233	0.0364089	0.571405	0.262278
ENSG00000111817	DSE	4235.65	-1.8208	0.872043	-2.08797	0.0368006	0.571405	0.283064
ENSG00000047365	ARAP2	605.478	-1.91216	0.917233	-2.0847	0.0370961	0.571405	0.265694
ENSG00000141424	SLC39A6	5612.3	-1.82301	0.87469	-2.08418	0.0371435	0.571405	0.28263
ENSG00000164463	C5orf41	970.11	-1.88014	0.902471	-2.08333	0.0372213	0.571405	0.271657
ENSG00000213903	LTB4R	1594.18	-1.84817	0.887673	-2.08204	0.0373385	0.571405	0.277744
ENSG00000153029	MR1	2878.34	-1.81418	0.872271	-2.07984	0.0375405	0.571405	0.284366
ENSG00000183421	RIPK4	4787.8	-1.81121	0.870947	-2.07959	0.0375634	0.571405	0.284952
ENSG00000090776	EFNB1	1220.44	-1.85749	0.89451	-2.07654	0.0378439	0.571405	0.275957
ENSG00000080854	IGSF9B	418.801	-1.92135	0.925275	-2.07652	0.0378457	0.571405	0.264007
ENSG00000162512	SDC3	1685.23	-1.83412	0.884122	-2.07451	0.0380321	0.571405	0.280463
ENSG00000137216	TMEM63B	2647.56	-1.80913	0.872264	-2.07406	0.0380739	0.571405	0.285364
ENSG00000172667	ZMAT3	4514.48	-1.80155	0.868747	-2.07374	0.0381039	0.571405	0.286866
ENSG00000128346	C22orf23	1158.3	-1.85481	0.89505	-2.0723	0.0382377	0.571405	0.276469
ENSG00000076356	PLXNA2	1496.62	-1.83738	0.887096	-2.07123	0.0383374	0.571405	0.27983
ENSG00000198265	HELZ	4148.21	-1.79529	0.867202	-2.07021	0.0384331	0.571405	0.288114
ENSG00000184602	SNN	942.924	-1.85954	0.899778	-2.06667	0.0387655	0.571405	0.275564
ENSG00000144749	LRIG1	288.605	-1.91847	0.928349	-2.06654	0.0387773	0.571405	0.264535
ENSG00000179241	LDLRAD3	1541.27	-1.82839	0.884931	-2.06613	0.0388158	0.571405	0.281579
ENSG00000168389	MFSD2A	1515.08	-1.82928	0.885439	-2.06596	0.0388324	0.571405	0.281405
ENSG00000129194	SOX15	757.4	-1.87136	0.906294	-2.06485	0.0389374	0.571405	0.273316
ENSG00000115657	ABCB6	635.351	-1.87908	0.911448	-2.06164	0.0392418	0.571405	0.271857
ENSG00000125730	C3	36549.6	-1.90149	0.923283	-2.05949	0.0394475	0.571405	0.267667
ENSG00000130707	ASS1	15395.7	-1.85018	0.898993	-2.05806	0.0395845	0.571405	0.277358
ENSG00000104783	KCNN4	813.64	-1.85638	0.902319	-2.05735	0.039653	0.571405	0.276168
ENSG00000172292	CERS6	2809.83	-1.7817	0.866427	-2.05638	0.0397459	0.571405	0.29084
ENSG00000170385	SLC30A1	1878.95	-1.79934	0.87571	-2.05472	0.0399065	0.571405	0.287307
ENSG00000124496	TRERF1	2238.58	-1.78894	0.870852	-2.05425	0.0399519	0.571405	0.289384
NA	LOC90784	729.519	-1.85679	0.904904	-2.05192	0.0401772	0.571405	0.27609
ENSG00000150764	DIXDC1	1078.56	-1.83011	0.892269	-2.05108	0.0402593	0.571405	0.281242
ENSG00000069702	TGFBR3	1516.44	-1.80776	0.881581	-2.05059	0.0403068	0.571405	0.285634
ENSG00000134531	EMP1	17540.5	-1.8493	0.901944	-2.05035	0.0403301	0.571405	0.277527
ENSG00000083097	DOPEY1	1283.18	-1.81844	0.886901	-2.05033	0.0403319	0.571405	0.283527
ENSG00000129219	PLD2	2867.42	-1.76757	0.863442	-2.04712	0.0406463	0.571405	0.293703
ENSG00000134247	PTGFRN	3600.97	-1.75945	0.860248	-2.04528	0.0408275	0.571405	0.295361
ENSG00000203326	ZNF525	477.249	-1.87567	0.917121	-2.04517	0.040838	0.571405	0.272501
ENSG00000175906	ARL4D	1128.68	-1.81917	0.889541	-2.04507	0.0408482	0.571405	0.283384
ENSG00000132669	RIN2	4357.17	-1.75495	0.859561	-2.04168	0.0411836	0.571405	0.296284
ENSG00000169018	FEM1B	2264.66	-1.7687	0.866805	-2.04048	0.0413025	0.571405	0.293473
ENSG00000100949	RABGGTA	2503.85	-1.76334	0.864295	-2.04021	0.0413297	0.571405	0.294565
ENSG00000143499	SMYD2	1401.5	-1.79465	0.880925	-2.03724	0.0416262	0.571405	0.288241
ENSG00000135823	STX6	2989.19	-1.75127	0.859874	-2.03666	0.0416842	0.571405	0.29704
ENSG00000117625	RCOR3	1664.33	-1.78178	0.874948	-2.03644	0.0417066	0.571405	0.290825
ENSG00000124782	RREB1	1929.13	-1.76847	0.869515	-2.03386	0.041966	0.571405	0.29352
ENSG00000046604	DSG2	9736.75	-1.78276	0.8766	-2.03372	0.0419802	0.571405	0.290628
ENSG00000113328	CCNG1	10512.7	-1.78638	0.878911	-2.0325	0.0421034	0.571405	0.289898
ENSG00000143507	DUSP10	402.632	-1.86703	0.918854	-2.03191	0.0421627	0.571405	0.274138
ENSG00000151208	DLG5	18168.4	-1.82539	0.899029	-2.0304	0.0423156	0.571405	0.282165
ENSG00000124587	PEX6	1502.69	-1.77657	0.87618	-2.02763	0.0425981	0.571405	0.291877
ENSG00000168118	RAB4A	2693.27	-1.7408	0.858972	-2.02661	0.0427025	0.571405	0.299204
ENSG00000197375	SLC22A5	2619.96	-1.73996	0.859158	-2.02519	0.0428476	0.571405	0.299378
ENSG00000136636	KCTD3	5953.28	-1.7389	0.859471	-2.02323	0.0430497	0.571405	0.299597
ENSG00000109929	SC5DL	1491.64	-1.77005	0.875149	-2.02257	0.0431175	0.571405	0.293199
ENSG00000143995	MEIS1	418.493	-1.85357	0.916455	-2.02254	0.0431203	0.571405	0.276707
ENSG00000115380	EFEMP1	5544.33	-1.73229	0.857223	-2.02082	0.0432989	0.571405	0.300974
ENSG00000162599	NFIA	1457.68	-1.76875	0.87541	-2.02048	0.0433338	0.571405	0.293463
ENSG00000100767	PAPLN	272.528	-1.86116	0.9216	-2.01949	0.0434368	0.571405	0.275255
ENSG00000205413	SAMD9	2733.83	-1.72973	0.856609	-2.01928	0.0434585	0.571405	0.301509
ENSG00000053747	LAMA3	8443.6	-1.75335	0.868308	-2.01927	0.0434587	0.571405	0.296612
ENSG00000042445	RETSAT	3756.9	-1.72183	0.852732	-2.01919	0.0434673	0.571405	0.303164
ENSG00000158711	ELK4	4410.42	-1.72238	0.853185	-2.01877	0.0435113	0.571405	0.303048
ENSG00000123384	LRP1	16081.3	-1.8005	0.891912	-2.01869	0.0435191	0.571405	0.287076
ENSG00000103257	SLC7A5	75546.3	-1.8787	0.931578	-2.01668	0.0437287	0.571405	0.271929
ENSG00000128872	TMOD2	405.627	-1.84576	0.915867	-2.01531	0.0438718	0.571405	0.278209
ENSG00000120690	ELF1	2328.82	-1.73091	0.859077	-2.01485	0.0439208	0.571405	0.301262
ENSG00000158985	CDC42SE2	3968.33	-1.71125	0.850599	-2.01182	0.0442387	0.571405	0.305394
ENSG00000048392	RRM2B	3431.77	-1.71007	0.850648	-2.01031	0.0443981	0.571405	0.305646
ENSG00000168209	DDIT4	17333.5	-1.79489	0.892892	-2.0102	0.0444101	0.571405	0.288194
ENSG00000110422	HIPK3	2422.98	-1.70553	0.848795	-2.00936	0.0444991	0.571405	0.306608
ENSG00000171451	DSEL	2021.71	-1.72986	0.861259	-2.00852	0.0445881	0.571405	0.301482
ENSG00000166741	NNMT	4856.34	-1.70976	0.851315	-2.00838	0.0446032	0.571405	0.305711
ENSG00000165526	RPUSD4	1170.84	-1.76523	0.87938	-2.00736	0.0447118	0.571405	0.29418
ENSG00000171680	PLEKHG5	790.747	-1.79117	0.892457	-2.00701	0.0447487	0.571405	0.288938
ENSG00000120129	DUSP1	6335.99	-1.70228	0.848581	-2.00603	0.0448525	0.571405	0.307299
ENSG00000164654	MIOS	3878.01	-1.68656	0.841123	-2.00513	0.0449488	0.571405	0.310666
ENSG00000180694	TMEM64	1327.66	-1.75235	0.874419	-2.00401	0.0450688	0.571405	0.296819
ENSG00000124615	MOCS1	365.608	-1.82743	0.914746	-1.99774	0.0457446	0.571405	0.281767
ENSG00000175611	LINC00476	290.447	-1.83148	0.917356	-1.99648	0.0458821	0.571405	0.280976
ENSG00000138029	HADHB	11310.9	-1.73936	0.872023	-1.99462	0.0460842	0.571405	0.299503
ENSG00000197852	FAM212B	376.232	-1.81515	0.912638	-1.9889	0.0467122	0.571405	0.284175
ENSG00000136156	ITM2B	8466.69	-1.71053	0.860139	-1.98867	0.0467373	0.571405	0.305547
ENSG00000169905	TOR1AIP2	6143.23	-1.69084	0.850364	-1.98837	0.0467708	0.571405	0.309747
ENSG00000185483	ROR1	235.354	-1.82138	0.916795	-1.98668	0.0469574	0.571405	0.28295
ENSG00000174749	C4orf32	859.394	-1.75525	0.884298	-1.98491	0.0471541	0.571405	0.296221
ENSG00000143164	DCAF6	5785.08	-1.68263	0.847797	-1.98471	0.0471768	0.571405	0.311514
ENSG00000101782	RIOK3	5362.48	-1.67816	0.84589	-1.98389	0.0472676	0.571405	0.312482
ENSG00000075426	FOSL2	9600.96	-1.71095	0.862818	-1.98298	0.0473693	0.571405	0.305458
ENSG00000176842	IRX5	643.21	-1.77303	0.894734	-1.98163	0.0475205	0.571405	0.292593
ENSG00000149591	TAGLN	691.126	-1.76732	0.891895	-1.98154	0.0475312	0.571405	0.293753
ENSG00000186918	ZNF395	6696.07	-1.68548	0.850666	-1.98136	0.0475506	0.571405	0.3109
ENSG00000184205	TSPYL2	2268.05	-1.68297	0.849908	-1.98018	0.0476834	0.571405	0.311441
ENSG00000135679	MDM2	6448.22	-1.67987	0.84888	-1.97893	0.0478239	0.571405	0.31211
ENSG00000173210	ABLIM3	5414.11	-1.67015	0.844334	-1.97807	0.0479212	0.571405	0.314221
ENSG00000170561	IRX2	2870.77	-1.66631	0.843133	-1.97634	0.0481168	0.571405	0.315058
ENSG00000168528	SERINC2	2079.32	-1.68125	0.851062	-1.97548	0.0482141	0.571405	0.311812
ENSG00000120708	TGFBI	33821.3	-1.7909	0.906602	-1.9754	0.0482228	0.571405	0.288991
ENSG00000104447	TRPS1	1894.59	-1.68674	0.853965	-1.97518	0.0482473	0.571405	0.310628
ENSG00000155846	PPARGC1B	1095.52	-1.72411	0.873234	-1.9744	0.0483362	0.571405	0.302684
ENSG00000214262	ANKRD36BP1	438.981	-1.78847	0.906202	-1.97358	0.0484292	0.571405	0.28948
ENSG00000154642	C21orf91	1136.44	-1.71827	0.871353	-1.97196	0.0486147	0.571405	0.303913
ENSG00000124766	SOX4	1201.25	-1.71395	0.869354	-1.97152	0.0486645	0.571405	0.304825
ENSG00000168216	LMBRD1	922.896	-1.73022	0.878143	-1.97032	0.0488014	0.571405	0.301405
ENSG00000196155	PLEKHG4	491.498	-1.77513	0.901736	-1.96857	0.0490027	0.571405	0.292168
ENSG00000185305	ARL15	308.91	-1.79011	0.911054	-1.96488	0.0494278	0.571405	0.289149
ENSG00000178719	GRINA	16965.3	-1.72897	0.880907	-1.96272	0.049679	0.571405	0.301667
ENSG00000137266	SLC22A23	1028.53	-1.71213	0.872355	-1.96265	0.0496867	0.571405	0.305209
ENSG00000133639	BTG1	10565.2	-1.68819	0.860528	-1.96181	0.0497849	0.571405	0.310316
ENSG00000064309	CDON	299.859	-1.78544	0.910605	-1.96072	0.0499116	0.571405	0.290087

## Sheet: Common_up
Common ETCC-006 and ETCC-010 genes overexpressed compared to MCF10A: p-value < 0.05
Ensembl_gene_ID	Gene_name
ENSG00000108846	ABCC3
ENSG00000156381	ANKRD9
ENSG00000137962	ARHGAP29
ENSG00000102401	ARMCX3
ENSG00000105011	ASF1B
ENSG00000167601	AXL
ENSG00000176697	BDNF
ENSG00000188549	C15orf52
ENSG00000128595	CALU
ENSG00000128595	CAMK2N1
ENSG00000112186	CBX6
ENSG00000183741	CCBE1
ENSG00000091986	CCDC85B
ENSG00000110092	CCND1
ENSG00000129226	CD68
ENSG00000111665	CDCA3
ENSG00000139880	CDH24
ENSG00000123219	CENPK
ENSG00000165410	CFL2
ENSG00000117519	CNN3
ENSG00000187498	COL4A1
ENSG00000134871	COL4A2
ENSG00000103187	COTL1
ENSG00000178773	CPNE7
ENSG00000184371	CSF1
ENSG00000164741	DLC1
ENSG00000132535	DLG4
ENSG00000159147	DONSON
ENSG00000175550	DRAP1
ENSG00000149636	DSN1
ENSG00000120875	DUSP4
ENSG00000187240	DYNC2H1
ENSG00000163577	EIF5A2
ENSG00000079819	EPB41L2
ENSG00000117525	F3
ENSG00000166147	FBN1
ENSG00000269190	FBXO17
ENSG00000168386	FILIP1L
ENSG00000108479	GALK1
ENSG00000023909	GCLM
ENSG00000131153	GINS2
ENSG00000166073	GPR176
ENSG00000130956	HABP4
ENSG00000123485	HJURP
ENSG00000149948	HMGA2
ENSG00000186480	INSIG1
ENSG00000115232	ITGA4
ENSG00000161638	ITGA5
ENSG00000082781	ITGB5
ENSG00000069424	KCNAB2
ENSG00000100379	KCTD17
ENSG00000084731	KIF3C
ENSG00000140859	KIFC3
ENSG00000166173	LARP6
ENSG00000134013	LOXL2
ENSG00000110031	LPXN
ENSG00000131711	MAP1B
ENSG00000188130	MAPK12
ENSG00000132561	MATN2
ENSG00000065328	MCM10
ENSG00000100297	MCM5
ENSG00000076003	MCM6
ENSG00000133816	MICAL2
ENSG00000080823	MOK
ENSG00000182534	MXRA7
ENSG00000101057	MYBL2
ENSG00000099250	NRP1
ENSG00000118257	NRP2
ENSG00000135318	NT5E
ENSG00000070081	NUCB2
ENSG00000162073	PAQR4
ENSG00000169851	PCDH7
ENSG00000127564	PKMYT1
ENSG00000186866	POFUT2
ENSG00000154229	PRKCA
ENSG00000111247	RAD51AP1
ENSG00000039560	RAI14
ENSG00000054967	RELT
ENSG00000171848	RRM2
ENSG00000136193	SCRN1
ENSG00000198832	SELM
ENSG00000174938	SEZ6L2
ENSG00000111252	SH2B3
ENSG00000183963	SMTN
ENSG00000152253	SPC25
ENSG00000152377	SPOCK1
ENSG00000166068	SPRED1
ENSG00000105137	SYDE1
ENSG00000167900	TK1
ENSG00000121900	TMEM54
ENSG00000169902	TPST1
ENSG00000168785	TSPAN5
ENSG00000137831	UACA
ENSG00000154127	UBASH3B
ENSG00000150630	VEGFC
ENSG00000147852	VLDLR
ENSG00000075702	WDR62
ENSG00000092470	WDR76
ENSG00000148516	ZEB1

## Sheet: Common_down
Common ETCC-006 and ETCC-010 genes underexpressed compared to MCF10A: p-value < 0.05
Ensembl_gene_ID	Gene_name
ENSG00000151726	ACSL1
ENSG00000130707	ASS1
ENSG00000153094	BCL2L11
ENSG00000133639	BTG1
ENSG00000162757	C1orf74
ENSG00000174749	C4orf32
ENSG00000188112	C6orf132
ENSG00000158985	CDC42SE2
ENSG00000143126	CELSR2
ENSG00000143162	CREG1
ENSG00000136848	DAB2IP
ENSG00000168209	DDIT4
ENSG00000065357	DGKA
ENSG00000151208	DLG5
ENSG00000134762	DSC3
ENSG00000046604	DSG2
ENSG00000110042	DTX4
ENSG00000090776	EFNB1
ENSG00000102890	ELMO3
ENSG00000129595	EPB41L4A
ENSG00000120915	EPHX2
ENSG00000134824	FADS2
ENSG00000158246	FAM46B
ENSG00000115339	GALNT3
ENSG00000135423	GLS2
ENSG00000196743	GM2A
ENSG00000206503	HLA-A
ENSG00000080854	IGSF9B
ENSG00000143772	ITPKB
ENSG00000086544	ITPKC
ENSG00000173801	JUP
ENSG00000115041	KCNIP3
ENSG00000178695	KCTD12
ENSG00000120549	KIAA1217
ENSG00000102554	KLF5
ENSG00000186395	KRT10
ENSG00000170421	KRT8
ENSG00000053747	LAMA3
ENSG00000179241	LDLRAD3
ENSG00000182541	LIMK2
ENSG00000073350	LLGL2
ENSG00000273033	LOC100129550
NA	LOC90784
ENSG00000213903	LTB4R
ENSG00000135679	MDM2
ENSG00000168389	MFSD2A
ENSG00000164654	MIOS
ENSG00000153029	MR1
ENSG00000102854	MSLN
ENSG00000147813	NAPRT1
ENSG00000067141	NEO1
ENSG00000162599	NFIA
ENSG00000148400	NOTCH1
ENSG00000176046	NUPR1
ENSG00000021762	OSBPL5
ENSG00000178184	PARD6G
ENSG00000179094	PER1
ENSG00000171680	PLEKHG5
ENSG00000164050	PLXNB1
ENSG00000146278	PNRC1
ENSG00000155846	PPARGC1B
ENSG00000196850	PPTC7
ENSG00000183943	PRKX
ENSG00000135378	PRRG4
ENSG00000120899	PTK2B
ENSG00000111679	PTPN6
ENSG00000168118	RAB4A
ENSG00000100949	RABGGTA
ENSG00000188559	RALGAPA2
ENSG00000116741	RGS2
ENSG00000137393	RNF144B
ENSG00000196754	S100A2
ENSG00000162512	SDC3
ENSG00000100003	SEC14L2
ENSG00000035115	SH3YL1
ENSG00000142178	SIK1
ENSG00000137266	SLC22A23
ENSG00000197375	SLC22A5
ENSG00000170385	SLC30A1
ENSG00000129194	SOX15
ENSG00000140022	STON2
ENSG00000054654	SYNE2
ENSG00000138162	TACC2
ENSG00000184292	TACSTD2
ENSG00000069702	TGFBR3
ENSG00000115129	TP53I3
ENSG00000164938	TP53INP1
ENSG00000124496	TRERF1
ENSG00000104228	TRIM35
ENSG00000184205	TSPYL2
ENSG00000025708	TYMP
