# Supplementary material for: Molecular and cellular characterization of two patient-derived ductal carcinoma in situ (DCIS) cell lines, ETCC-006 and ETCC-010
Source: BMC Cancer. 2021 Jul 8;21:790. doi: 10.1186/s12885-021-08511-2 (PMC8268371; doi:10.1186/s12885-021-08511-2)
Supplement: Supplementary file 6 — Additional file 6. [file 12885_2021_8511_MOESM6_ESM.zip]

Archive with 5 entries (5 files):
- Supp Fig 8/SuppMat_Fig8A_June2021R2.pdf
- Supp Fig 8/SuppMat_Fig8C_June2021R2.pdf
- Supp Fig 8/SuppMat_Fig8EREV_June2021R2.pdf
- Supp Fig 8/SuppMat_Fig8FREV_June2021R2.pdf
- Supp Fig 8/SuppMat_Fig8H_June2021R2.pdf
